# Supplementary material for: Pre-pregnancy gene expression signatures are associated with subsequent improvement/worsening of rheumatoid arthritis during pregnancy
Source: Arthritis Res Ther. 2023 Oct 4;25:191. doi: 10.1186/s13075-023-03169-6 (PMC10548620; doi:10.1186/s13075-023-03169-6)
Supplement: Supplementary file 3 — Additional file 3: Table S1. All protein-coding genes, lncRNAs and miRNAs analyzed for differential expression between the RAimproved and RAworsened groups (n=19,468) are included in this table showing the output from the analysis. logFC refers to the log(fold-change) in the RAworsened compared to the RAimproved group. Information on novel lncRNAs identified in our data (names starting with MSTRG) and included in the analyses are available upon request. [file 13075_2023_3169_MOESM3_ESM.xlsx]

## Sheet: improved-v-worsened-T0
Table S1. All protein-coding genes, lncRNAs and miRNAs analyzed for differential expression between the RAimproved and RAworsened groups (n=19,468) are included in this table showing the output from the analysis. logFC refers to the log(fold-change) in the RAworsened compared to the RAimproved group. Information on novel lncRNAs identified in our data (names starting with MSTRG) and included in t…
Gene.stable.ID	Gene	Gene type	Chromosome	logFC	logCPM	LR	p value	FDR
ENSG00000143869	GDF7	protein_coding	2	1.66016	1.77556	119.419	8.47888e-28	1.65067e-23
ENSG00000189223	PAX8-AS1	lncRNA	2	-1.06401	5.31337	107.485	3.48595e-25	3.39323e-21
ENSG00000143297	FCRL5	protein_coding	1	1.19282	4.96459	91.4292	1.15656e-21	7.50528e-18
ENSG00000204644	ZFP57	protein_coding	6	4.4876	0.527095	86.3906	1.47682e-20	7.1877e-17
ENSG00000105492	SIGLEC6	protein_coding	19	1.32156	1.85379	77.0356	1.67903e-18	6.53746e-15
ENSG00000136573	BLK	protein_coding	8	1.01694	4.96698	71.6767	2.53507e-17	8.22546e-14
ENSG00000232063	AL691447.2	lncRNA	9	-1.58982	1.15515	69.651	7.07834e-17	1.96859e-13
ENSG00000196735	HLA-DQA1	protein_coding	6	1.00367	5.3198	65.7935	5.00732e-16	1.21853e-12
ENSG00000171916	LGALS9C	protein_coding	17	-2.47155	2.22926	65.382	6.17e-16	1.33464e-12
ENSG00000166435	XRRA1	protein_coding	11	0.795522	4.80072	58.4042	2.13439e-14	4.15524e-11
ENSG00000163803	PLB1	protein_coding	2	-1.81477	6.31247	56.732	4.99429e-14	8.83899e-11
ENSG00000095585	BLNK	protein_coding	10	0.79099	3.89885	56.0094	7.21265e-14	1.17013e-10
ENSG00000164308	ERAP2	protein_coding	5	0.837503	6.61411	55.6785	8.53453e-14	1.22621e-10
ENSG00000169031	COL4A3	protein_coding	2	1.19956	2.08871	55.6143	8.81807e-14	1.22621e-10
ENSG00000189306	RRP7A	protein_coding	22	0.680179	5.63307	54.8335	1.31185e-13	1.70261e-10
ENSG00000285744	AC083837.1	lncRNA	8	1.47013	0.545432	53.9543	2.05212e-13	2.49692e-10
ENSG00000198502	HLA-DRB5	protein_coding	6	-1.20661	5.38362	53.816	2.20175e-13	2.52139e-10
ENSG00000178295	GEN1	protein_coding	2	0.760004	3.72234	53.2489	2.9385e-13	3.17815e-10
ENSG00000164330	EBF1	protein_coding	5	0.922941	3.06728	50.1623	1.41544e-12	1.4503e-09
ENSG00000189127	ANKRD34B	protein_coding	5	-1.83658	1.80213	50.0228	1.51968e-12	1.47925e-09
ENSG00000196562	SULF2	protein_coding	20	-1.04158	7.73482	48.4465	3.39432e-12	3.04159e-09
ENSG00000160223	ICOSLG	protein_coding	21	1.22535	1.13029	48.4218	3.43718e-12	3.04159e-09
ENSG00000273018	FAM106A	lncRNA	17	-1.69018	2.20395	48.267	3.71953e-12	3.14834e-09
ENSG00000112139	MDGA1	protein_coding	6	-1.31622	3.56403	48.1564	3.93533e-12	3.19221e-09
ENSG00000058866	DGKG	protein_coding	3	-0.857702	5.33791	44.7022	2.29396e-11	1.78635e-08
ENSG00000132185	FCRLA	protein_coding	1	0.893124	3.21902	43.4641	4.31807e-11	3.23323e-08
ENSG00000253364	COPDA1	lncRNA	14	1.87389	-0.387765	42.9182	5.70781e-11	4.11554e-08
ENSG00000177455	CD19	protein_coding	16	0.951015	3.3427	42.7534	6.20945e-11	4.31735e-08
ENSG00000153064	BANK1	protein_coding	4	0.852349	5.22199	41.7205	1.05299e-10	7.06881e-08
ENSG00000204252	HLA-DOA	protein_coding	6	0.645027	4.62618	41.083	1.45897e-10	9.46773e-08
ENSG00000274767	AC243829.1	lncRNA	17	1.01225	4.33827	40.2578	2.22563e-10	1.39769e-07
ENSG00000185736	ADARB2	protein_coding	10	-2.76625	3.70031	39.6225	3.0812e-10	1.87453e-07
ENSG00000132704	FCRL2	protein_coding	1	0.897897	4.1699	39.3332	3.57315e-10	2.10721e-07
ENSG00000159958	TNFRSF13C	protein_coding	22	0.875687	4.92288	39.2756	3.68016e-10	2.10721e-07
ENSG00000261618	LINC02605	lncRNA	8	1.37688	0.365034	38.4769	5.54066e-10	3.0281e-07
ENSG00000157654	PALM2-AKAP2	protein_coding	9	0.722562	4.74394	38.4316	5.67076e-10	3.0281e-07
ENSG00000171992	SYNPO	protein_coding	5	1.01633	2.4818	38.4028	5.75507e-10	3.0281e-07
ENSG00000105369	CD79A	protein_coding	19	0.725567	5.55987	38.1629	6.50785e-10	3.33407e-07
ENSG00000083454	P2RX5	protein_coding	17	0.844901	4.02046	37.9824	7.13843e-10	3.56336e-07
ENSG00000131203	IDO1	protein_coding	8	2.83173	1.71485	36.3302	1.66564e-09	8.10666e-07
ENSG00000095397	WHRN	protein_coding	9	0.854835	2.9176	36.1995	1.78112e-09	8.41344e-07
ENSG00000012124	CD22	protein_coding	19	0.797862	5.57542	36.1458	1.83094e-09	8.41344e-07
ENSG00000157168	NRG1	protein_coding	8	-1.38713	3.29778	36.1169	1.85832e-09	8.41344e-07
ENSG00000144645	OSBPL10	protein_coding	3	0.903993	4.14425	35.7143	2.28479e-09	9.99625e-07
ENSG00000152689	RASGRP3	protein_coding	2	0.970393	4.10497	35.6924	2.31062e-09	9.99625e-07
ENSG00000188375	H3F3C	protein_coding	12	2.56473	-1.87513	35.5164	2.5291e-09	1.07036e-06
ENSG00000204110	LINC02520	lncRNA	6	-1.62372	1.67032	35.2662	2.87578e-09	1.19119e-06
MSTRG.31360	MSTRG.31360	novel_lncRNA	6	-2.43827	-0.723324	34.7676	3.71504e-09	1.50676e-06
ENSG00000071575	TRIB2	protein_coding	2	0.751903	6.10258	34.0944	5.25014e-09	2.08591e-06
ENSG00000188659	SAXO2	protein_coding	15	1.74355	0.601303	33.505	7.10796e-09	2.75934e-06
ENSG00000116299	KIAA1324	protein_coding	1	-1.30285	6.75432	33.4658	7.25269e-09	2.75934e-06
ENSG00000120278	PLEKHG1	protein_coding	6	0.72822	4.01871	33.4345	7.37033e-09	2.75934e-06
ENSG00000226777	FAM30A	lncRNA	14	0.802373	4.361	33.3197	7.81851e-09	2.8719e-06
ENSG00000179583	CIITA	protein_coding	16	0.585188	8.11825	33.2721	8.01241e-09	2.88862e-06
ENSG00000125551	PLGLB2	protein_coding	2	0.950238	1.65523	32.9073	9.66605e-09	3.42143e-06
ENSG00000081052	COL4A4	protein_coding	2	0.990305	2.1523	32.7083	1.07079e-08	3.72252e-06
ENSG00000196092	PAX5	protein_coding	9	0.890954	5.40195	32.4415	1.22837e-08	4.19543e-06
ENSG00000196628	TCF4	protein_coding	18	0.670554	5.09934	32.3732	1.27232e-08	4.21897e-06
ENSG00000133424	LARGE1	protein_coding	22	0.852544	2.74735	32.3636	1.27861e-08	4.21897e-06
ENSG00000134061	CD180	protein_coding	5	0.637502	4.82237	32.2636	1.3461e-08	4.36764e-06
ENSG00000187510	C12orf74	protein_coding	12	1.28837	0.228518	31.8974	1.62533e-08	5.18721e-06
ENSG00000218537	MIF-AS1	lncRNA	22	1.19857	2.40105	31.7402	1.76236e-08	5.53381e-06
ENSG00000124225	PMEPA1	protein_coding	20	0.759045	2.22349	31.0731	2.48486e-08	7.67861e-06
ENSG00000144218	AFF3	protein_coding	2	0.675135	5.58036	30.9223	2.68573e-08	8.16966e-06
ENSG00000121957	GPSM2	protein_coding	1	-0.806091	3.44022	30.4447	3.43522e-08	1.02888e-05
ENSG00000124772	CPNE5	protein_coding	6	0.831549	4.3859	30.4032	3.50954e-08	1.03521e-05
ENSG00000150625	GPM6A	protein_coding	4	1.40396	0.282012	30.319	3.66527e-08	1.06501e-05
ENSG00000119866	BCL11A	protein_coding	2	0.495458	6.25164	30.127	4.04653e-08	1.1585e-05
ENSG00000152217	SETBP1	protein_coding	18	0.563013	4.83404	29.9345	4.46887e-08	1.2414e-05
ENSG00000008853	RHOBTB2	protein_coding	8	0.521774	4.31466	29.911	4.52331e-08	1.2414e-05
MSTRG.18005	MSTRG.18005	novel_lncRNA	19	-2.51655	-0.235246	29.8873	4.57892e-08	1.2414e-05
ENSG00000183688	RFLNB	protein_coding	17	-1.03711	7.65346	29.8559	4.65367e-08	1.2414e-05
ENSG00000140391	TSPAN3	protein_coding	15	0.48962	4.13696	29.8554	4.65493e-08	1.2414e-05
ENSG00000196502	SULT1A1	protein_coding	16	-0.72604	5.7784	28.9318	7.49732e-08	1.9724e-05
ENSG00000225231	LINC02470	lncRNA	12	-1.57993	0.908521	28.5572	9.09689e-08	2.36131e-05
ENSG00000269404	SPIB	protein_coding	19	0.888817	3.17071	28.5032	9.35424e-08	2.37886e-05
ENSG00000171116	HSFX1	protein_coding	X	2.13951	-1.65969	28.4919	9.40889e-08	2.37886e-05
ENSG00000100376	FAM118A	protein_coding	22	-0.511743	5.59472	28.431	9.71003e-08	2.42352e-05
ENSG00000258760	AL355076.2	lncRNA	14	1.28544	0.161084	28.2415	1.07084e-07	2.63888e-05
ENSG00000076864	RAP1GAP	protein_coding	1	1.90137	5.34543	28.0221	1.19935e-07	2.91863e-05
ENSG00000002745	WNT16	protein_coding	7	1.58923	-0.458826	27.7595	1.37369e-07	3.30125e-05
ENSG00000108932	SLC16A6	protein_coding	17	-0.647005	4.7481	27.736	1.3905e-07	3.30125e-05
ENSG00000162444	RBP7	protein_coding	1	-1.12846	3.04747	27.6891	1.42465e-07	3.34158e-05
ENSG00000205056	LINC02397	lncRNA	12	0.863891	2.92685	27.5455	1.53446e-07	3.5372e-05
ENSG00000156738	MS4A1	protein_coding	11	0.831723	5.76348	27.533	1.54439e-07	3.5372e-05
ENSG00000065923	SLC9A7	protein_coding	X	0.522706	4.4677	27.2857	1.75504e-07	3.97292e-05
ENSG00000128394	APOBEC3F	protein_coding	22	0.792385	4.89037	27.0154	2.01842e-07	4.51661e-05
ENSG00000285534	AL163541.1	lncRNA	13	-1.93232	1.96855	26.9839	2.05153e-07	4.53855e-05
ENSG00000118515	SGK1	protein_coding	6	-0.780253	6.36517	26.7006	2.37545e-07	5.1945e-05
MSTRG.38367	MSTRG.38367	novel_lncRNA	GL000218.1	-0.95414	1.8094	26.6681	2.41578e-07	5.1945e-05
ENSG00000100600	LGMN	protein_coding	14	0.622708	2.01498	26.6583	2.42808e-07	5.1945e-05
ENSG00000167483	NIBAN3	protein_coding	19	0.715224	4.96064	26.2842	2.9469e-07	6.23589e-05
ENSG00000182156	ENPP7	protein_coding	17	2.1328	-1.35457	26.2355	3.02215e-07	6.3225e-05
ENSG00000140450	ARRDC4	protein_coding	15	-0.725983	4.01886	26.216	3.05278e-07	6.3225e-05
ENSG00000157693	TMEM268	protein_coding	9	1.01015	5.24616	26.1316	3.18923e-07	6.53556e-05
ENSG00000136104	RNASEH2B	protein_coding	13	0.548944	6.49584	26.0353	3.35229e-07	6.77398e-05
ENSG00000110777	POU2AF1	protein_coding	11	0.735777	4.88971	26.0222	3.37516e-07	6.77398e-05
ENSG00000211892	IGHG4	IG_C_gene	14	1.59086	2.51634	25.8008	3.78526e-07	7.51954e-05
ENSG00000110400	NECTIN1	protein_coding	11	-0.871978	4.59466	25.6911	4.00666e-07	7.85393e-05
ENSG00000180537	RNF182	protein_coding	6	2.0267	4.75414	25.6779	4.03428e-07	7.85393e-05
MSTRG.26018	MSTRG.26018	novel_lncRNA	3	-0.838354	3.21998	25.4576	4.52203e-07	8.71632e-05
ENSG00000275993	SIK1B	protein_coding	21	1.04085	1.00256	25.373	4.7249e-07	9.01807e-05
ENSG00000184305	CCSER1	protein_coding	4	0.845548	2.03684	25.3424	4.80044e-07	9.07329e-05
ENSG00000188848	BEND4	protein_coding	4	0.720983	2.02551	25.2465	5.045e-07	9.44385e-05
ENSG00000153898	MCOLN2	protein_coding	1	0.594694	3.48949	25.2098	5.14204e-07	9.53384e-05
ENSG00000182389	CACNB4	protein_coding	2	-0.987483	2.6752	25.1485	5.30821e-07	9.66122e-05
ENSG00000043143	JADE2	protein_coding	5	0.50444	7.49642	25.1478	5.31e-07	9.66122e-05
ENSG00000101017	CD40	protein_coding	20	0.646477	3.59494	25.0998	5.44397e-07	9.81327e-05
ENSG00000082438	COBLL1	protein_coding	2	0.712588	4.12861	24.9802	5.79216e-07	0.000103451
ENSG00000177425	PAWR	protein_coding	12	0.712405	2.77374	24.8094	6.32891e-07	0.00011201
ENSG00000160200	CBS	protein_coding	21	-3.7515	-0.690449	24.6476	6.88305e-07	0.00012072
ENSG00000100154	TTC28	protein_coding	22	0.754687	2.34126	24.5869	7.10313e-07	0.000123468
ENSG00000179915	NRXN1	protein_coding	2	-1.18164	1.56964	24.4675	7.55746e-07	0.000130202
ENSG00000228340	MIR646HG	lncRNA	20	-0.773444	5.83908	24.44	7.666e-07	0.000130914
ENSG00000123095	BHLHE41	protein_coding	12	1.23522	0.673594	24.4045	7.80878e-07	0.000132192
ENSG00000186529	CYP4F3	protein_coding	19	-1.11941	8.17718	24.3564	8.00599e-07	0.000134363
ENSG00000287151	C2orf27A	lncRNA	2	0.932534	1.47586	24.2928	8.27482e-07	0.000137687
ENSG00000160190	SLC37A1	protein_coding	21	0.440068	5.17323	24.2335	8.53359e-07	0.00014079
ENSG00000171617	ENC1	protein_coding	5	-0.729831	4.71863	24.0375	9.44772e-07	0.000154561
ENSG00000125810	CD93	protein_coding	20	-0.708958	8.6692	23.9989	9.63927e-07	0.000156381
ENSG00000176533	GNG7	protein_coding	19	0.57452	4.24993	23.8409	1.04633e-06	0.000168347
ENSG00000020577	SAMD4A	protein_coding	14	1.25152	3.28442	23.76	1.09125e-06	0.000174135
ENSG00000106100	NOD1	protein_coding	7	0.624975	5.12952	23.7347	1.10572e-06	0.00017501
ENSG00000213626	LBH	protein_coding	2	0.570782	7.63881	23.3951	1.31915e-06	0.000207107
ENSG00000157734	SNX22	protein_coding	15	0.65507	3.79353	23.3406	1.35702e-06	0.000211347
MSTRG.24457	MSTRG.24457	novel_lncRNA	21	-2.63349	-0.775109	23.2	1.45999e-06	0.00022558
ENSG00000007312	CD79B	protein_coding	17	0.672822	4.15537	22.9183	1.69031e-06	0.000256849
ENSG00000163644	PPM1K	protein_coding	4	0.823231	6.115	22.9122	1.69572e-06	0.000256849
ENSG00000250331	LINC01340	lncRNA	5	1.88675	-1.11015	22.9052	1.70195e-06	0.000256849
ENSG00000189068	VSTM1	protein_coding	19	-1.04432	2.9916	22.8414	1.75934e-06	0.000263468
ENSG00000170921	TANC2	protein_coding	17	-0.702551	6.29979	22.7612	1.83433e-06	0.000272601
ENSG00000146070	PLA2G7	protein_coding	6	-0.901874	2.22503	22.5757	2.02023e-06	0.000297953
ENSG00000123219	CENPK	protein_coding	5	-0.907865	3.26313	22.471	2.13337e-06	0.000312092
ENSG00000236304	AP001189.1	lncRNA	11	1.14524	3.20897	22.4578	2.14815e-06	0.000312092
ENSG00000211445	GPX3	protein_coding	5	-1.09877	0.948117	22.4185	2.1925e-06	0.000316175
ENSG00000122547	EEPD1	protein_coding	7	-0.90231	5.85827	22.3504	2.27171e-06	0.000324999
ENSG00000169507	SLC38A11	protein_coding	2	0.983704	1.50956	22.3271	2.29934e-06	0.000324999
ENSG00000100401	RANGAP1	protein_coding	22	0.521974	5.667	22.3234	2.30377e-06	0.000324999
ENSG00000176659	C20orf197	lncRNA	20	-0.665087	3.15919	22.2242	2.42592e-06	0.000339768
ENSG00000211698	TRGV4	TR_V_gene	7	1.7645	0.931446	22.1566	2.51288e-06	0.000349433
ENSG00000267751	AC009005.1	lncRNA	19	-1.46442	0.790031	22.1332	2.54378e-06	0.000351222
ENSG00000238078	LINC01352	lncRNA	1	-1.39867	0.642713	21.9945	2.73433e-06	0.000373926
ENSG00000279277	AC012020.1	lncRNA	3	0.372747	5.78594	21.9859	2.74663e-06	0.000373926
ENSG00000259692	AC104041.1	lncRNA	15	1.46911	0.862412	21.9358	2.81923e-06	0.000381145
ENSG00000143067	ZNF697	protein_coding	1	-0.718432	3.03806	21.8096	3.01092e-06	0.000404252
ENSG00000230606	AC092683.1	lncRNA	2	1.14786	1.01115	21.76	3.08975e-06	0.000411995
ENSG00000197728	RPS26	protein_coding	12	0.655317	6.52526	21.7247	3.14718e-06	0.000416798
ENSG00000249738	AC008691.1	lncRNA	5	1.05791	0.409977	21.6086	3.34345e-06	0.0004398
ENSG00000171132	PRKCE	protein_coding	2	0.780696	5.54333	21.5921	3.37238e-06	0.000440628
ENSG00000140848	CPNE2	protein_coding	16	-0.656785	5.00685	21.5549	3.43849e-06	0.00044545
ENSG00000138061	CYP1B1	protein_coding	2	-0.827217	5.56833	21.5457	3.45505e-06	0.00044545
ENSG00000170160	CCDC144A	protein_coding	17	0.76625	3.41004	21.4989	3.54037e-06	0.000451638
ENSG00000224513	AC109309.1	lncRNA	11	2.32716	-0.356674	21.4895	3.5577e-06	0.000451638
ENSG00000159339	PADI4	protein_coding	1	-1.14668	7.41612	21.4721	3.5902e-06	0.000451638
ENSG00000067221	STOML1	protein_coding	15	0.742976	3.08508	21.4691	3.59584e-06	0.000451638
ENSG00000075651	PLD1	protein_coding	3	-0.567739	4.50584	21.3475	3.83117e-06	0.00047811
ENSG00000276085	CCL3L1	protein_coding	17	1.21075	0.30708	21.2817	3.96506e-06	0.000489921
ENSG00000251179	TMEM92-AS1	lncRNA	17	-1.21662	1.49716	21.2763	3.97614e-06	0.000489921
ENSG00000160746	ANO10	protein_coding	3	-0.547023	4.55937	21.2501	4.03081e-06	0.000493533
ENSG00000236283	AC019197.1	lncRNA	2	1.18034	-0.391913	21.1291	4.29348e-06	0.00052241
ENSG00000277117	FP565260.3	protein_coding	21	-1.28941	1.2296	21.0853	4.39286e-06	0.000531182
ENSG00000160683	CXCR5	protein_coding	11	0.602024	4.27774	20.9549	4.70225e-06	0.000563646
ENSG00000130396	AFDN	protein_coding	6	-0.587179	4.94106	20.948	4.71924e-06	0.000563646
ENSG00000139899	CBLN3	protein_coding	14	0.767146	1.38613	20.9043	4.82815e-06	0.000570443
ENSG00000145569	OTULINL	protein_coding	5	-0.438799	5.52327	20.9017	4.83476e-06	0.000570443
ENSG00000226686	LINC01535	lncRNA	19	1.15416	-0.489547	20.8663	4.9248e-06	0.000577566
MSTRG.29928	MSTRG.29928	novel_lncRNA	5	0.58873	2.71217	20.8421	4.98757e-06	0.000581425
MSTRG.38669	MSTRG.38669	novel_lncRNA	X	1.56291	-0.985721	20.8105	5.07041e-06	0.000586633
ENSG00000114853	ZBTB47	protein_coding	3	-0.641517	4.44873	20.8022	5.09251e-06	0.000586633
ENSG00000186469	GNG2	protein_coding	14	-0.535163	7.09314	20.7883	5.12953e-06	0.000587422
ENSG00000163534	FCRL1	protein_coding	1	0.648131	5.78475	20.7528	5.22564e-06	0.000594928
ENSG00000096696	DSP	protein_coding	6	1.29407	1.98908	20.6995	5.37305e-06	0.000606465
ENSG00000119599	DCAF4	protein_coding	14	0.568944	3.15877	20.6937	5.38928e-06	0.000606465
ENSG00000134532	SOX5	protein_coding	12	1.50294	0.729207	20.6617	5.48001e-06	0.000613131
ENSG00000213057	C1orf220	lncRNA	1	0.608906	2.14958	20.5795	5.72057e-06	0.000636389
ENSG00000240505	TNFRSF13B	protein_coding	17	1.0195	1.05035	20.4935	5.98346e-06	0.000661777
ENSG00000116191	RALGPS2	protein_coding	1	0.526985	5.80052	20.4829	6.01677e-06	0.000661777
ENSG00000148429	USP6NL	protein_coding	10	0.34978	4.88827	20.4642	6.07565e-06	0.000664499
ENSG00000111144	LTA4H	protein_coding	12	-0.597116	7.81925	20.3435	6.47123e-06	0.000703809
ENSG00000185404	SP140L	protein_coding	2	0.574944	5.95932	20.3303	6.51603e-06	0.000704744
ENSG00000205683	DPF3	protein_coding	14	0.776874	1.55993	20.3061	6.59902e-06	0.000709778
ENSG00000071909	MYO3B	protein_coding	2	0.996169	0.881193	20.2825	6.6808e-06	0.000711185
ENSG00000188011	RTP5	protein_coding	2	1.13427	0.279928	20.2739	6.71104e-06	0.000711185
ENSG00000172322	CLEC12A	protein_coding	12	-0.756845	6.41617	20.2708	6.7217e-06	0.000711185
ENSG00000144040	SFXN5	protein_coding	2	-0.681173	5.46969	20.1005	7.34792e-06	0.00077324
ENSG00000197822	OCLN	protein_coding	5	-1.99808	1.23463	20.0859	7.40402e-06	0.000774954
ENSG00000136404	TM6SF1	protein_coding	15	-0.604628	5.03865	19.9993	7.7472e-06	0.000806538
ENSG00000141337	ARSG	protein_coding	17	-0.513342	6.15091	19.9886	7.79063e-06	0.000806744
ENSG00000169087	HSPBAP1	protein_coding	3	-0.556485	5.94021	19.9545	7.93057e-06	0.00081689
ENSG00000257221	AC007569.1	lncRNA	12	0.538042	2.88028	19.8442	8.40174e-06	0.000860869
ENSG00000183092	BEGAIN	protein_coding	14	-1.12897	1.89894	19.7757	8.70831e-06	0.00088761
ENSG00000226571	AL592429.2	lncRNA	6	1.16488	0.133841	19.7336	8.90201e-06	0.000902627
ENSG00000245556	SCAMP1-AS1	lncRNA	5	0.597621	3.55409	19.609	9.50221e-06	0.000958492
ENSG00000005471	ABCB4	protein_coding	7	0.685567	2.21629	19.556	9.76922e-06	0.000980346
ENSG00000078081	LAMP3	protein_coding	3	2.2319	3.50166	19.4957	1.00825e-05	0.0010066
ENSG00000214226	C17orf67	protein_coding	17	0.614098	2.76597	19.4698	1.02202e-05	0.00101514
ENSG00000241106	HLA-DOB	protein_coding	6	0.573921	2.95873	19.4343	1.04122e-05	0.00102429
ENSG00000178222	RNF212	protein_coding	4	0.812618	0.874948	19.4333	1.04175e-05	0.00102429
ENSG00000211899	IGHM	IG_C_gene	14	0.716369	8.15126	19.3418	1.09287e-05	0.00106914
ENSG00000138678	GPAT3	protein_coding	4	-0.79012	5.50474	19.2423	1.15135e-05	0.00112072
ENSG00000151692	RNF144A	protein_coding	2	0.654563	6.03516	19.2296	1.159e-05	0.00112255
ENSG00000230489	VAV3-AS1	lncRNA	1	0.834301	0.117041	19.18	1.18955e-05	0.00114644
ENSG00000158714	SLAMF8	protein_coding	1	1.07912	2.91799	19.1645	1.19926e-05	0.00115011
ENSG00000111696	NT5DC3	protein_coding	12	-0.67017	3.86659	19.1403	1.21456e-05	0.00115907
ENSG00000076604	TRAF4	protein_coding	17	0.582517	3.19854	18.9753	1.32421e-05	0.00125755
ENSG00000247982	LINC00926	lncRNA	15	0.718369	5.29525	18.9419	1.34761e-05	0.00127356
ENSG00000266994	AC020663.1	lncRNA	16	1.14268	-1.03757	18.9312	1.35521e-05	0.00127455
ENSG00000166145	SPINT1	protein_coding	15	-0.630455	3.96224	18.7682	1.47608e-05	0.00138156
ENSG00000143390	RFX5	protein_coding	1	0.371746	5.49583	18.7163	1.51684e-05	0.00141291
ENSG00000255595	AC007368.1	lncRNA	12	1.98458	-1.72748	18.682	1.54437e-05	0.00143171
ENSG00000162994	CLHC1	protein_coding	2	-0.62764	2.71194	18.5677	1.63974e-05	0.00151291
ENSG00000186567	CEACAM19	protein_coding	19	-0.816173	1.4479	18.5338	1.66914e-05	0.00152829
ENSG00000187741	FANCA	protein_coding	16	0.92886	4.80319	18.5305	1.67211e-05	0.00152829
ENSG00000183742	MACC1	protein_coding	7	0.935438	0.509124	18.5094	1.69073e-05	0.00153809
ENSG00000140750	ARHGAP17	protein_coding	16	0.350977	6.59352	18.4803	1.71673e-05	0.00155448
ENSG00000171621	SPSB1	protein_coding	1	0.597139	1.83341	18.4611	1.73407e-05	0.00156291
ENSG00000137101	CD72	protein_coding	9	0.627789	3.19399	18.4465	1.74743e-05	0.00156769
ENSG00000233672	RNASEH2B-AS1	lncRNA	13	1.02457	0.200667	18.3681	1.82079e-05	0.00162602
ENSG00000211959	IGHV4-39	IG_V_gene	14	1.57751	2.01884	18.3265	1.86101e-05	0.00165434
ENSG00000133740	E2F5	protein_coding	8	0.646651	2.0933	18.2193	1.96874e-05	0.00173647
ENSG00000075340	ADD2	protein_coding	2	0.587584	4.13584	18.2169	1.97124e-05	0.00173647
ENSG00000162881	OXER1	protein_coding	2	-0.805291	4.16133	18.1358	2.05693e-05	0.00178711
ENSG00000159556	ISL2	protein_coding	15	-0.940926	2.34098	18.1336	2.05935e-05	0.00178711
ENSG00000083444	PLOD1	protein_coding	1	-0.573461	5.34377	18.1296	2.06368e-05	0.00178711
ENSG00000155363	MOV10	protein_coding	1	1.02369	6.09082	18.128	2.06545e-05	0.00178711
MSTRG.7786	MSTRG.7786	novel_lncRNA	12	-0.942134	1.73245	18.1079	2.08737e-05	0.00179809
ENSG00000105011	ASF1B	protein_coding	19	-0.656995	3.7188	18.0888	2.10842e-05	0.00180823
ENSG00000134184	GSTM1	protein_coding	1	2.06484	1.65008	18.0614	2.1389e-05	0.0018262
ENSG00000049860	HEXB	protein_coding	5	-0.434404	5.61006	18.0456	2.15672e-05	0.0018262
ENSG00000185436	IFNLR1	protein_coding	1	0.73267	2.83872	18.0449	2.15752e-05	0.0018262
ENSG00000149054	ZNF215	protein_coding	11	1.58817	-0.971427	18.0046	2.20373e-05	0.00185724
ENSG00000287586	Z98886.1	lncRNA	1	-1.41283	1.83423	17.9798	2.23265e-05	0.0018735
ENSG00000132952	USPL1	protein_coding	13	0.497988	4.79	17.9667	2.24808e-05	0.00187835
ENSG00000264781	MIR4537	miRNA	14	0.717015	1.7456	17.9512	2.26637e-05	0.0018799
ENSG00000145349	CAMK2D	protein_coding	4	0.394454	5.87287	17.9488	2.26925e-05	0.0018799
ENSG00000067057	PFKP	protein_coding	10	0.375035	5.41938	17.9344	2.28655e-05	0.00188621
ENSG00000215068	AC025171.2	lncRNA	5	0.46346	5.52227	17.8956	2.33358e-05	0.00191689
ENSG00000233098	CCDC144NL-AS1	lncRNA	17	1.34025	-0.906732	17.8735	2.36088e-05	0.00192909
ENSG00000180316	PNPLA1	protein_coding	6	-0.90352	3.23188	17.8675	2.36826e-05	0.00192909
ENSG00000168026	TTC21A	protein_coding	3	1.41016	3.76063	17.8234	2.42387e-05	0.00196616
ENSG00000075275	CELSR1	protein_coding	22	0.620771	3.05851	17.7943	2.46118e-05	0.00198814
ENSG00000073008	PVR	protein_coding	19	-0.552244	3.68744	17.7753	2.48588e-05	0.0019998
ENSG00000173930	SLCO4C1	protein_coding	5	-0.770131	5.0179	17.7539	2.51406e-05	0.00201414
ENSG00000188820	CALHM6	protein_coding	6	1.77822	1.67911	17.7097	2.57306e-05	0.00205296
ENSG00000197046	SIGLEC15	protein_coding	18	-1.03954	0.86729	17.6846	2.60726e-05	0.00207176
ENSG00000155158	TTC39B	protein_coding	9	0.439894	5.5346	17.6687	2.6292e-05	0.0020807
ENSG00000155287	SLC25A28	protein_coding	10	0.484341	4.90627	17.6442	2.66322e-05	0.00209909
ENSG00000213373	LINC00671	lncRNA	17	-1.34084	1.64208	17.622	2.69458e-05	0.00211525
ENSG00000137842	TMEM62	protein_coding	15	0.803085	4.1539	17.5276	2.83162e-05	0.00221389
ENSG00000174944	P2RY14	protein_coding	3	1.32948	3.53085	17.4666	2.92402e-05	0.002277
ENSG00000261371	PECAM1	protein_coding	17	-0.549643	9.26989	17.4342	2.97422e-05	0.00230686
ENSG00000183723	CMTM4	protein_coding	16	-0.527503	3.43191	17.4234	2.99113e-05	0.00231077
ENSG00000211697	TRGV5	TR_V_gene	7	1.35942	1.1461	17.4141	3.00586e-05	0.00231297
ENSG00000211900	IGHJ6	IG_J_gene	14	0.784977	2.09633	17.3966	3.03375e-05	0.00232361
ENSG00000179455	MKRN3	protein_coding	15	0.953514	0.914924	17.3904	3.04356e-05	0.00232361
ENSG00000162654	GBP4	protein_coding	1	1.15838	6.92597	17.3406	3.12438e-05	0.00236858
ENSG00000231419	LINC00689	lncRNA	7	-1.69753	0.0492441	17.3391	3.1268e-05	0.00236858
ENSG00000035720	STAP1	protein_coding	4	0.632956	2.10671	17.3279	3.14528e-05	0.00237335
ENSG00000139433	GLTP	protein_coding	12	-0.346636	5.1692	17.272	3.23928e-05	0.00242682
ENSG00000152492	CCDC50	protein_coding	3	0.501407	4.72997	17.2709	3.24108e-05	0.00242682
ENSG00000137502	RAB30	protein_coding	11	0.497921	4.40865	17.2635	3.25375e-05	0.00242697
ENSG00000187912	CLEC17A	protein_coding	19	0.558136	2.95252	17.2217	3.32621e-05	0.00247155
ENSG00000242472	IGHJ5	IG_J_gene	14	0.797564	1.98809	17.1598	3.43629e-05	0.00253405
ENSG00000287554	AC006364.1	lncRNA	7	1.04689	0.569656	17.1528	3.44897e-05	0.00253405
ENSG00000100116	GCAT	protein_coding	22	1.03373	1.42811	17.1526	3.44937e-05	0.00253405
ENSG00000104432	IL7	protein_coding	8	0.902829	0.726095	17.1164	3.51575e-05	0.00257311
ENSG00000167207	NOD2	protein_coding	16	0.809509	6.70508	17.0908	3.56337e-05	0.0025916
ENSG00000079263	SP140	protein_coding	2	0.856435	6.37476	17.0886	3.56764e-05	0.0025916
ENSG00000166342	NETO1	protein_coding	18	0.98643	0.73404	17.0809	3.58211e-05	0.00259243
ENSG00000139174	PRICKLE1	protein_coding	12	0.509335	2.52788	17.0595	3.62266e-05	0.00261207
ENSG00000112715	VEGFA	protein_coding	6	-0.53832	4.51395	17.0194	3.70008e-05	0.00265805
ENSG00000164047	CAMP	protein_coding	3	-1.37843	4.74554	16.9942	3.74936e-05	0.00268355
ENSG00000137200	CMTR1	protein_coding	6	0.934728	6.40342	16.9787	3.78023e-05	0.00269573
ENSG00000099974	DDTL	protein_coding	22	-1.15743	0.365743	16.9658	3.80592e-05	0.00270415
ENSG00000151090	THRB	protein_coding	3	1.1134	0.134381	16.9212	3.89645e-05	0.0027584
MSTRG.6817	MSTRG.6817	novel_lncRNA	11	0.667386	2.37602	16.862	4.01983e-05	0.00282583
ENSG00000151376	ME3	protein_coding	11	0.939948	1.16769	16.8616	4.02072e-05	0.00282583
ENSG00000145016	RUBCN	protein_coding	3	0.681342	6.83072	16.8334	4.08087e-05	0.00285778
MSTRG.29955	MSTRG.29955	novel_lncRNA	5	0.736684	1.13155	16.7977	4.15845e-05	0.00289429
ENSG00000095383	TBC1D2	protein_coding	9	-0.492321	5.66309	16.7957	4.16273e-05	0.00289429
ENSG00000287263	AC008875.3	lncRNA	5	0.501957	5.29952	16.7686	4.22267e-05	0.00292551
ENSG00000144488	ESPNL	protein_coding	2	1.46152	-1.16608	16.751	4.26199e-05	0.00294229
ENSG00000105889	STEAP1B	protein_coding	7	0.722563	1.47431	16.7369	4.29382e-05	0.00295379
ENSG00000155189	AGPAT5	protein_coding	8	0.448695	3.93738	16.7237	4.32368e-05	0.00296385
ENSG00000139835	GRTP1	protein_coding	13	1.08647	-0.914615	16.7142	4.34548e-05	0.00296835
ENSG00000146215	CRIP3	protein_coding	6	0.693986	1.036	16.7	4.37805e-05	0.00298014
ENSG00000167748	KLK1	protein_coding	19	1.50821	-0.9009	16.6601	4.47113e-05	0.00303289
ENSG00000168734	PKIG	protein_coding	20	0.645889	2.37265	16.6453	4.50621e-05	0.00304607
ENSG00000111199	TRPV4	protein_coding	12	-1.14562	0.561405	16.6282	4.54689e-05	0.00305761
ENSG00000113161	HMGCR	protein_coding	5	-0.539017	6.02035	16.6246	4.55554e-05	0.00305761
MSTRG.3065	MSTRG.3065	novel_lncRNA	1	-1.1002	0.578169	16.6185	4.57039e-05	0.00305761
ENSG00000129667	RHBDF2	protein_coding	17	0.899707	7.206	16.5717	4.68453e-05	0.00311865
ENSG00000228649	SNHG26	lncRNA	7	0.553002	2.53932	16.5592	4.71549e-05	0.00311865
ENSG00000084072	PPIE	protein_coding	1	0.405805	4.48377	16.5568	4.72135e-05	0.00311865
ENSG00000134121	CHL1	protein_coding	3	0.99746	0.10973	16.5504	4.73738e-05	0.00311865
ENSG00000118707	TGIF2	protein_coding	20	0.372457	4.95101	16.5487	4.74173e-05	0.00311865
ENSG00000092200	RPGRIP1	protein_coding	14	-0.775278	3.17962	16.4884	4.89497e-05	0.0032086
ENSG00000186205	2023-03-01	protein_coding	1	-0.921757	5.37677	16.4322	5.04222e-05	0.00329402
ENSG00000242498	ARPIN	protein_coding	15	-0.568022	3.75256	16.3882	5.16042e-05	0.00335997
ENSG00000206190	ATP10A	protein_coding	15	0.398338	5.66936	16.3532	5.25671e-05	0.00341126
ENSG00000277496	AL357033.4	lncRNA	20	0.537283	3.46594	16.3087	5.38177e-05	0.00347744
ENSG00000170873	MTSS1	protein_coding	8	0.581372	6.1064	16.3042	5.39442e-05	0.00347744
ENSG00000041515	MYO16	protein_coding	13	0.94834	0.758166	16.2774	5.47118e-05	0.00351528
ENSG00000211946	IGHV3-20	IG_V_gene	14	2.01589	-1.80461	16.2511	5.54782e-05	0.00355279
ENSG00000089041	P2RX7	protein_coding	12	0.426564	4.9409	16.2249	5.62498e-05	0.0035904
ENSG00000140853	NLRC5	protein_coding	16	0.597194	9.03349	16.135	5.89849e-05	0.00375268
ENSG00000128944	KNSTRN	protein_coding	15	-0.550923	2.93394	16.1239	5.93315e-05	0.00376243
ENSG00000158457	TSPAN33	protein_coding	7	0.614185	4.3973	16.1075	5.98474e-05	0.00378282
ENSG00000255002	LINC02324	lncRNA	14	1.50054	-0.887778	16.0446	6.18682e-05	0.00388876
ENSG00000133313	CNDP2	protein_coding	18	0.425248	6.5497	16.0396	6.2031e-05	0.00388876
ENSG00000247626	MARS2	protein_coding	2	0.415628	3.79557	16.0368	6.21227e-05	0.00388876
ENSG00000166387	PPFIBP2	protein_coding	11	-0.357398	4.88383	16.0222	6.26033e-05	0.00390629
ENSG00000173926	2023-03-03	protein_coding	5	0.598047	3.1242	15.9937	6.35533e-05	0.0039529
ENSG00000130787	HIP1R	protein_coding	12	0.550514	4.92293	15.9278	6.58039e-05	0.00407984
ENSG00000077157	PPP1R12B	protein_coding	1	-0.676983	8.08599	15.8809	6.74563e-05	0.00416902
ENSG00000177738	AC025171.1	lncRNA	5	0.47529	2.9959	15.8694	6.78687e-05	0.00418097
ENSG00000138670	RASGEF1B	protein_coding	4	0.627098	3.88882	15.8635	6.80793e-05	0.00418097
ENSG00000114770	ABCC5	protein_coding	3	-0.655018	6.59647	15.8144	6.98705e-05	0.00427748
ENSG00000238063	LINC01685	lncRNA	1	1.1878	-0.713084	15.7468	7.24115e-05	0.00441915
ENSG00000115129	TP53I3	protein_coding	2	-0.67918	2.21043	15.6685	7.54694e-05	0.00459137
ENSG00000167034	NKX3-1	protein_coding	8	-1.09526	1.80199	15.6587	7.58633e-05	0.00460096
ENSG00000275023	MLLT6	protein_coding	17	0.428417	8.35976	15.6416	7.65526e-05	0.00462834
MSTRG.37862	MSTRG.37862	novel_lncRNA	9	0.91306	1.42507	15.6207	7.74026e-05	0.00466292
ENSG00000162877	PM20D1	protein_coding	1	1.21509	-0.191898	15.611	7.78015e-05	0.00466292
ENSG00000198715	GLMP	protein_coding	1	-0.442959	4.21335	15.61	7.7843e-05	0.00466292
ENSG00000121570	DPPA4	protein_coding	3	1.09081	-0.449072	15.4636	8.41107e-05	0.00502291
ENSG00000240041	IGHJ4	IG_J_gene	14	0.956528	0.970638	15.4188	8.61286e-05	0.00512768
ENSG00000186765	FSCN2	protein_coding	17	0.928871	-0.11083	15.3591	8.8892e-05	0.00527606
ENSG00000285761	AL645939.5	lncRNA	6	1.21316	-0.449323	15.2991	9.1762e-05	0.00542986
ENSG00000153208	MERTK	protein_coding	2	-0.798061	2.73359	15.2897	9.22164e-05	0.00544021
MSTRG.38467	MSTRG.38467	novel_lncRNA	X	-0.589997	2.59366	15.2659	9.33874e-05	0.00549265
ENSG00000183873	SCN5A	protein_coding	3	1.58185	-1.54713	15.2563	9.38614e-05	0.00550389
ENSG00000124875	CXCL6	protein_coding	4	-1.42181	-0.617779	15.2247	9.54485e-05	0.00558015
ENSG00000285756	BX890604.2	lncRNA	X	0.428867	5.09181	15.1689	9.83101e-05	0.00573024
ENSG00000254810	AP001189.3	lncRNA	11	1.33754	-0.165418	15.1617	9.86874e-05	0.00573506
ENSG00000178297	TMPRSS9	protein_coding	19	1.32405	2.59026	15.1545	9.90623e-05	0.00573972
ENSG00000167094	TTC16	protein_coding	9	0.4475	4.02087	15.0817	0.000102958	0.00594772
ENSG00000119408	NEK6	protein_coding	9	-0.617614	7.24669	15.0596	0.00010417	0.00599992
ENSG00000139160	ETFBKMT	protein_coding	12	0.66765	1.12614	15.0021	0.000107391	0.0061672
ENSG00000181404	WASHC1	protein_coding	9	-0.456457	3.27221	14.9903	0.000108063	0.00618755
ENSG00000273812	BX640514.2	lncRNA	20	-0.936508	2.0246	14.9796	0.000108681	0.00620469
ENSG00000069188	SDK2	protein_coding	17	0.609974	3.70179	14.9472	0.000110559	0.00629348
ENSG00000242258	LINC00996	lncRNA	7	0.773519	1.05266	14.9244	0.000111909	0.00635171
ENSG00000119397	CNTRL	protein_coding	9	0.388324	6.83607	14.9177	0.000112302	0.0063555
ENSG00000185022	MAFF	protein_coding	22	0.63982	2.73312	14.9115	0.000112671	0.00635793
ENSG00000196227	FAM217B	protein_coding	20	-0.451311	5.25914	14.8872	0.000114132	0.00642173
ENSG00000140968	IRF8	protein_coding	16	0.403687	6.22022	14.8461	0.000116648	0.00654439
ENSG00000136044	APPL2	protein_coding	12	-0.343413	5.92019	14.8317	0.000117545	0.00657574
ENSG00000226067	LINC00623	lncRNA	1	0.408928	4.54282	14.8189	0.000118344	0.00660151
ENSG00000140464	PML	protein_coding	15	1.03889	7.51694	14.808	0.000119027	0.00662061
ENSG00000170542	SERPINB9	protein_coding	6	0.607124	6.88494	14.7613	0.000122016	0.00676754
ENSG00000170456	DENND5B	protein_coding	12	0.579374	3.10133	14.7475	0.000122909	0.0067977
ENSG00000154263	ABCA10	protein_coding	17	-0.711159	1.14261	14.7249	0.000124393	0.00684768
ENSG00000160221	GATD3A	protein_coding	21	-0.916881	1.40675	14.723	0.000124516	0.00684768
ENSG00000237989	LINC01679	lncRNA	21	0.841648	-0.252523	14.6941	0.000126442	0.00693402
ENSG00000160593	JAML	protein_coding	11	-0.615269	10.0783	14.642	0.000129984	0.00710824
ENSG00000129204	USP6	protein_coding	17	1.49248	-0.64003	14.6285	0.000130919	0.00713929
ENSG00000273033	LINC02035	lncRNA	3	-0.618425	5.50354	14.6031	0.000132695	0.00720836
ENSG00000100714	MTHFD1	protein_coding	14	0.353861	4.54084	14.5916	0.000133509	0.00720836
ENSG00000162144	CYB561A3	protein_coding	11	0.331905	5.82367	14.5896	0.000133649	0.00720836
ENSG00000143847	PPFIA4	protein_coding	1	-0.771113	2.14819	14.5894	0.000133666	0.00720836
ENSG00000177990	DPY19L2	protein_coding	12	-0.878659	0.669417	14.4724	0.000142227	0.00764884
ENSG00000111110	PPM1H	protein_coding	12	-0.614574	2.84489	14.4504	0.000143898	0.00771739
ENSG00000265992	ESRG	lncRNA	3	1.54969	1.55477	14.4254	0.000145823	0.0077991
ENSG00000184574	LPAR5	protein_coding	12	0.445204	4.22519	14.4075	0.000147214	0.0078072
ENSG00000136999	CCN3	protein_coding	8	-0.944132	3.29143	14.4068	0.000147269	0.0078072
ENSG00000123992	DNPEP	protein_coding	2	0.378833	4.69766	14.4065	0.000147294	0.0078072
MSTRG.32089	MSTRG.32089	novel_lncRNA	6	-1.08373	2.30706	14.4029	0.000147578	0.0078072
ENSG00000138166	DUSP5	protein_coding	10	0.812496	3.92347	14.3977	0.000147981	0.0078073
ENSG00000084234	APLP2	protein_coding	11	-0.497757	8.60738	14.3752	0.000149761	0.00787987
ENSG00000168995	SIGLEC7	protein_coding	19	-0.440396	4.79655	14.3353	0.000152966	0.00800292
ENSG00000171643	S100Z	protein_coding	5	-0.493161	2.67378	14.3344	0.000153047	0.00800292
ENSG00000185010	F8	protein_coding	X	-0.632312	1.81977	14.3308	0.000153333	0.00800292
ENSG00000128254	C22orf24	lncRNA	22	1.48814	-1.08071	14.3147	0.000154653	0.0080401
ENSG00000178904	DPY19L3	protein_coding	19	-0.624269	5.51983	14.312	0.000154871	0.0080401
ENSG00000174607	UGT8	protein_coding	4	0.826096	0.92089	14.2907	0.00015664	0.0080763
ENSG00000160293	VAV2	protein_coding	9	0.383302	4.61027	14.2905	0.000156656	0.0080763
ENSG00000065268	WDR18	protein_coding	19	0.496818	3.26751	14.2886	0.000156813	0.0080763
ENSG00000204710	SPDYC	protein_coding	11	1.77869	-0.0468941	14.2746	0.000157981	0.00811495
ENSG00000173614	NMNAT1	protein_coding	1	-0.500492	3.44236	14.259	0.000159296	0.00812709
ENSG00000236008	LINC01814	lncRNA	2	-0.689916	3.23566	14.257	0.000159466	0.00812709
ENSG00000117322	CR2	protein_coding	1	0.608205	2.9043	14.257	0.000159469	0.00812709
ENSG00000134070	IRAK2	protein_coding	3	0.454615	3.67034	14.247	0.000160314	0.00814879
ENSG00000123737	EXOSC9	protein_coding	4	0.69973	3.83286	14.2372	0.00016115	0.00815843
ENSG00000059122	FLYWCH1	protein_coding	16	0.417361	5.52156	14.235	0.000161342	0.00815843
ENSG00000146166	LGSN	protein_coding	6	1.82113	-0.295328	14.2255	0.00016216	0.00817718
ENSG00000165046	LETM2	protein_coding	8	-0.619177	3.101	14.2209	0.000162552	0.00817718
ENSG00000172164	SNTB1	protein_coding	8	0.45847	5.75502	14.2009	0.000164295	0.00824356
ENSG00000072121	ZFYVE26	protein_coding	14	0.487931	6.56127	14.1695	0.000167058	0.00836061
ENSG00000182054	IDH2	protein_coding	15	0.551037	5.67776	14.1501	0.000168784	0.00842536
ENSG00000173200	PARP15	protein_coding	3	0.387627	6.17218	14.1451	0.00016924	0.00842649
ENSG00000145730	PAM	protein_coding	5	-0.441534	5.11103	14.1253	0.000171032	0.00849399
ENSG00000239713	APOBEC3G	protein_coding	22	0.551537	5.9136	14.0835	0.00017487	0.00864379
ENSG00000117984	CTSD	protein_coding	11	-0.583422	7.12838	14.0828	0.000174936	0.00864379
ENSG00000102221	JADE3	protein_coding	X	0.628862	1.32899	14.0493	0.000178076	0.00877667
ENSG00000171649	ZIK1	protein_coding	19	0.509393	2.63418	14.0348	0.000179461	0.00882259
ENSG00000204217	BMPR2	protein_coding	2	0.435947	5.68504	14.0242	0.000180474	0.00885003
ENSG00000173193	PARP14	protein_coding	3	1.15576	9.44477	14.0168	0.000181184	0.00886255
ENSG00000184293	CLECL1	protein_coding	12	0.76017	1.06111	13.9965	0.000183155	0.00893648
ENSG00000123892	RAB38	protein_coding	11	1.05515	-0.0862572	13.9883	0.000183951	0.0089529
ENSG00000181619	GPR135	protein_coding	14	0.526496	1.94238	13.9337	0.000189369	0.00918708
ENSG00000286186	AC018445.5	lncRNA	18	1.22122	-0.430758	13.9288	0.000189863	0.00918708
ENSG00000213937	CLDN9	protein_coding	16	-0.860296	3.06775	13.9218	0.000190573	0.00918708
ENSG00000197535	MYO5A	protein_coding	15	-0.418035	7.42508	13.9211	0.00019065	0.00918708
ENSG00000165810	BTNL9	protein_coding	5	1.15205	-0.272626	13.9151	0.00019126	0.00919372
ENSG00000114439	BBX	protein_coding	3	0.31921	6.62199	13.8992	0.000192876	0.00924856
ENSG00000172264	MACROD2	protein_coding	20	1.18265	0.0780668	13.893	0.000193523	0.00925038
ENSG00000008394	MGST1	protein_coding	12	-0.597957	2.39201	13.8896	0.000193866	0.00925038
ENSG00000152894	PTPRK	protein_coding	6	0.619158	2.31993	13.885	0.00019434	0.00925038
ENSG00000163739	CXCL1	protein_coding	4	-0.734887	3.56253	13.8669	0.000196229	0.00931226
ENSG00000070371	CLTCL1	protein_coding	22	-0.626442	4.23086	13.8596	0.000196985	0.00931226
ENSG00000166130	IKBIP	protein_coding	12	-0.572394	4.75677	13.8588	0.000197075	0.00931226
ENSG00000256751	PLBD1-AS1	lncRNA	12	-0.91198	4.21126	13.8432	0.000198716	0.00936498
ENSG00000157107	FCHO2	protein_coding	5	-0.40917	5.87433	13.8391	0.000199152	0.00936498
ENSG00000176903	PNMA1	protein_coding	14	0.38806	4.33997	13.8294	0.00020018	0.0093906
ENSG00000138463	SLC49A4	protein_coding	3	-0.592057	5.56856	13.7961	0.000203764	0.00953574
ENSG00000140105	WARS	protein_coding	14	0.932417	7.84793	13.7819	0.000205304	0.00956345
ENSG00000168081	PNOC	protein_coding	8	0.636836	1.40433	13.7775	0.000205787	0.00956345
ENSG00000259293	LIPC-AS1	lncRNA	15	-1.19207	1.35379	13.7771	0.000205829	0.00956345
ENSG00000140350	ANP32A	protein_coding	15	-0.426416	7.49115	13.7193	0.000212261	0.00983878
ENSG00000135750	KCNK1	protein_coding	1	2.53925	-1.8988	13.7089	0.000213446	0.00987021
ENSG00000119457	SLC46A2	protein_coding	9	-0.616422	3.69812	13.6517	0.000220047	0.0101514
ENSG00000234127	TRIM26	protein_coding	6	0.530008	6.03099	13.6195	0.000223849	0.0103024
ENSG00000272079	AC004233.2	lncRNA	16	-0.825722	3.35042	13.596	0.000226663	0.0104073
ENSG00000211676	IGLJ2	IG_J_gene	22	1.48176	-1.56738	13.5819	0.000228376	0.0104612
ENSG00000181031	RPH3AL	protein_coding	17	-0.720883	3.04751	13.5749	0.000229234	0.0104759
ENSG00000140319	SRP14	protein_coding	15	-0.525515	4.20933	13.5646	0.000230496	0.0105089
ENSG00000196664	TLR7	protein_coding	X	0.613919	4.29447	13.5266	0.000235204	0.0106985
ENSG00000270120	AC007728.3	lncRNA	16	0.726541	3.04408	13.5061	0.000237788	0.0107908
ENSG00000197632	SERPINB2	protein_coding	18	-1.25105	-0.0854243	13.4755	0.000241697	0.0109427
ENSG00000114127	XRN1	protein_coding	3	0.72064	7.82359	13.4702	0.000242382	0.0109482
ENSG00000183044	ABAT	protein_coding	16	-0.514866	5.58895	13.4557	0.000244259	0.0110075
ENSG00000111846	GCNT2	protein_coding	6	0.487507	3.9736	13.445	0.000245662	0.0110451
ENSG00000038210	PI4K2B	protein_coding	4	0.749629	4.17951	13.4349	0.000246986	0.011049
ENSG00000250644	AC068580.4	protein_coding	11	-0.885544	2.67683	13.4295	0.000247694	0.011049
ENSG00000167613	LAIR1	protein_coding	19	0.348572	6.29851	13.4287	0.000247807	0.011049
ENSG00000166086	JAM3	protein_coding	11	0.622027	3.74682	13.4271	0.000248018	0.011049
ENSG00000183087	GAS6	protein_coding	13	0.599768	2.43768	13.3815	0.000254118	0.0112949
ENSG00000156500	FAM122C	protein_coding	X	0.575029	3.96883	13.3479	0.00025871	0.0114578
ENSG00000139211	AMIGO2	protein_coding	12	0.414457	2.95721	13.3461	0.00025896	0.0114578
ENSG00000137672	TRPC6	protein_coding	11	1.0896	0.121089	13.3418	0.00025956	0.0114583
ENSG00000131979	GCH1	protein_coding	14	0.710013	5.56591	13.3359	0.000260367	0.0114679
ENSG00000211753	TRBV28	TR_V_gene	7	0.82948	1.76135	13.3262	0.000261727	0.0114872
ENSG00000140995	DEF8	protein_coding	16	-0.597081	7.3067	13.3243	0.000261985	0.0114872
ENSG00000100985	MMP9	protein_coding	20	-1.32583	8.08826	13.3037	0.000264889	0.0115884
ENSG00000090382	LYZ	protein_coding	12	-0.627723	10.765	13.2972	0.000265802	0.0116023
ENSG00000140044	JDP2	protein_coding	14	-0.586665	5.57382	13.2624	0.000270785	0.0117934
ENSG00000267265	AC011476.3	lncRNA	19	0.465288	2.72361	13.2477	0.000272908	0.0118387
ENSG00000168502	MTCL1	protein_coding	18	0.825506	0.626216	13.2468	0.000273041	0.0118387
ENSG00000232973	CYP1B1-AS1	lncRNA	2	-0.641517	3.11705	13.2425	0.000273677	0.0118399
ENSG00000135519	KCNH3	protein_coding	12	-0.871039	3.27491	13.2356	0.000274684	0.0118571
ENSG00000153786	ZDHHC7	protein_coding	16	-0.323598	7.04581	13.2194	0.000277064	0.0119334
ENSG00000142279	WTIP	protein_coding	19	0.896686	-0.356797	13.2031	0.00027949	0.0120113
ENSG00000078114	NEBL	protein_coding	10	-1.1535	2.32486	13.1823	0.000282611	0.0120992
ENSG00000183793	NPIPA5	protein_coding	16	-0.791498	0.121751	13.1812	0.000282779	0.0120992
MSTRG.15024	MSTRG.15024	novel_lncRNA	16	1.05653	1.33478	13.1687	0.000284658	0.0121529
ENSG00000247498	GPRC5D-AS1	lncRNA	12	1.05872	0.387172	13.1632	0.000285497	0.0121621
ENSG00000104450	SPAG1	protein_coding	8	-0.645316	2.37749	13.1478	0.000287859	0.0122162
ENSG00000225783	MIAT	lncRNA	22	0.424012	6.97954	13.1396	0.000289126	0.0122162
ENSG00000164938	TP53INP1	protein_coding	8	-0.458299	7.376	13.1392	0.000289176	0.0122162
ENSG00000273669	AC015819.1	lncRNA	18	-0.57081	1.82704	13.1368	0.000289556	0.0122162
ENSG00000276775	IGHV4-4	IG_V_gene	14	1.29695	0.660566	13.1345	0.000289906	0.0122162
ENSG00000133246	PRAM1	protein_coding	19	-0.566885	7.05644	13.1276	0.000290973	0.0122347
ENSG00000106537	TSPAN13	protein_coding	7	0.553504	2.17712	13.1149	0.000292951	0.0122913
ENSG00000172985	SH3RF3	protein_coding	2	-0.841875	4.31081	13.1053	0.000294457	0.0123279
ENSG00000205517	RGL3	protein_coding	19	-1.24707	0.700709	13.095	0.000296079	0.0123693
ENSG00000161040	FBXL13	protein_coding	7	-0.754174	4.80139	13.0395	0.000304985	0.0126995
ENSG00000109743	BST1	protein_coding	4	-0.714049	6.55694	13.0377	0.000305289	0.0126995
ENSG00000105738	SIPA1L3	protein_coding	19	0.355849	6.33891	13.0189	0.000308361	0.01279
ENSG00000049089	COL9A2	protein_coding	1	0.646025	3.26043	13.0164	0.000308778	0.01279
ENSG00000073803	MAP3K13	protein_coding	3	0.644025	2.09921	12.9906	0.00031305	0.0129394
ENSG00000168297	PXK	protein_coding	3	-0.524333	6.36767	12.9803	0.000314794	0.0129742
ENSG00000136250	AOAH	protein_coding	7	-0.471683	8.2355	12.9772	0.000315304	0.0129742
ENSG00000167641	PPP1R14A	protein_coding	19	0.995127	0.445735	12.9737	0.00031589	0.0129742
ENSG00000069966	GNB5	protein_coding	15	0.3738	5.17659	12.9685	0.000316784	0.0129835
ENSG00000125618	PAX8	protein_coding	2	-1.48838	0.212621	12.9624	0.00031781	0.0129982
ENSG00000111261	MANSC1	protein_coding	12	-0.881715	5.81172	12.9307	0.000323238	0.0131925
ENSG00000172594	SMPDL3A	protein_coding	6	-0.602349	2.44749	12.9103	0.000326782	0.0133092
ENSG00000147535	PLPP5	protein_coding	8	0.409665	4.12432	12.8728	0.000333384	0.0135497
ENSG00000136305	CIDEB	protein_coding	14	-0.406747	5.44055	12.8686	0.000334142	0.0135523
ENSG00000181035	SLC25A42	protein_coding	19	0.416446	4.42037	12.8618	0.000335356	0.0135732
ENSG00000173706	HEG1	protein_coding	3	0.457956	5.54179	12.83	0.000341108	0.0137774
ENSG00000182742	HOXB4	protein_coding	17	0.447361	1.8186	12.8208	0.000342794	0.0137858
ENSG00000137841	PLCB2	protein_coding	15	-0.438618	8.52499	12.8148	0.000343884	0.0137858
ENSG00000198133	TMEM229B	protein_coding	14	0.387556	5.4229	12.8141	0.000344019	0.0137858
ENSG00000251002	AC244502.1	lncRNA	14	0.657968	2.13761	12.8131	0.000344199	0.0137858
ENSG00000128284	APOL3	protein_coding	22	0.430708	6.78469	12.8095	0.000344857	0.0137858
ENSG00000105948	TTC26	protein_coding	7	1.31342	2.95345	12.7993	0.000346746	0.0138329
MSTRG.18151	MSTRG.18151	novel_lncRNA	19	-0.600277	2.94505	12.7235	0.000361085	0.0143755
ENSG00000228696	ARL17B	protein_coding	17	0.434619	3.15852	12.7032	0.000365027	0.0144838
ENSG00000204428	LY6G5C	protein_coding	6	0.542848	2.00997	12.7018	0.000365294	0.0144838
ENSG00000049249	TNFRSF9	protein_coding	1	-0.557637	4.0096	12.6545	0.000374663	0.0148251
ENSG00000099814	CEP170B	protein_coding	14	-0.791028	1.09613	12.6349	0.00037862	0.0149256
ENSG00000286830	AC105052.5	lncRNA	7	-1.13092	1.16384	12.6339	0.000378812	0.0149256
ENSG00000132965	ALOX5AP	protein_coding	13	-0.761628	7.15369	12.6305	0.000379504	0.0149256
ENSG00000181826	RELL1	protein_coding	4	-0.462414	6.23317	12.6265	0.000380319	0.0149275
ENSG00000122335	SERAC1	protein_coding	6	-0.382641	3.48776	12.6185	0.00038195	0.0149614
ENSG00000259772	AC012236.1	lncRNA	15	0.759915	0.862258	12.6139	0.000382888	0.014968
ENSG00000136874	STX17	protein_coding	9	0.410192	5.81236	12.5846	0.000388939	0.0151643
ENSG00000166401	SERPINB8	protein_coding	18	-0.40358	4.30125	12.5821	0.000389467	0.0151643
ENSG00000256660	CLEC12B	protein_coding	12	-0.719306	2.93551	12.5704	0.000391907	0.0152288
ENSG00000108771	DHX58	protein_coding	17	1.17631	5.19075	12.5617	0.000393724	0.0152689
ENSG00000152527	PLEKHH2	protein_coding	2	-0.980877	0.394776	12.5458	0.000397089	0.0153688
ENSG00000285572	AL136441.1	lncRNA	13	-1.14003	0.550775	12.5205	0.000402509	0.0155477
ENSG00000277342	AC048344.4	lncRNA	12	1.16027	-1.22341	12.5023	0.000406461	0.0156693
ENSG00000161681	SHANK1	protein_coding	19	1.02726	-0.255261	12.4976	0.00040747	0.0156771
ENSG00000259291	ZNF710-AS1	lncRNA	15	0.59131	2.90456	12.4924	0.00040862	0.0156903
ENSG00000010278	CD9	protein_coding	12	0.645876	3.72071	12.4846	0.00041032	0.0157246
ENSG00000211752	TRBV27	TR_V_gene	7	0.807237	1.2873	12.4769	0.000412021	0.0157588
ENSG00000108100	CCNY	protein_coding	10	-0.329277	7.06968	12.4548	0.000416926	0.0159151
ENSG00000102096	PIM2	protein_coding	X	0.51421	7.66852	12.4474	0.000418565	0.0159464
ENSG00000230084	AC006059.1	lncRNA	3	-0.681257	2.3122	12.44	0.000420244	0.0159791
ENSG00000178685	PARP10	protein_coding	8	0.925783	6.91541	12.425	0.00042363	0.016058
ENSG00000179750	APOBEC3B	protein_coding	22	-1.4433	2.022	12.4235	0.000423968	0.016058
ENSG00000260923	LINC02193	lncRNA	16	-1.08319	2.75389	12.4084	0.00042741	0.0161569
ENSG00000178026	LRRC75B	protein_coding	22	-1.2104	-0.204942	12.3873	0.000432274	0.0163091
ENSG00000023171	GRAMD1B	protein_coding	11	0.766013	5.36843	12.3574	0.000439243	0.01654
MSTRG.18390	MSTRG.18390	novel_lncRNA	19	-1.14103	0.345296	12.3343	0.000444705	0.0167134
ENSG00000113269	RNF130	protein_coding	5	-0.490436	7.60481	12.3279	0.000446226	0.0167382
ENSG00000165959	CLMN	protein_coding	14	-0.410441	5.52293	12.3111	0.000450267	0.0168346
MSTRG.16503	MSTRG.16503	novel_lncRNA	17	0.621339	1.71286	12.3073	0.000451188	0.0168346
ENSG00000089692	LAG3	protein_coding	12	0.729942	2.55227	12.3065	0.000451389	0.0168346
ENSG00000115828	QPCT	protein_coding	2	-0.840509	6.41008	12.2849	0.000456631	0.0169621
ENSG00000154930	ACSS1	protein_coding	20	0.318688	6.11784	12.2842	0.000456807	0.0169621
ENSG00000173786	CNP	protein_coding	17	0.718203	5.56951	12.2817	0.000457424	0.0169621
ENSG00000182379	NXPH4	protein_coding	12	1.19854	-0.970563	12.2712	0.000460011	0.0170257
ENSG00000170581	STAT2	protein_coding	12	0.994403	8.15011	12.2502	0.000465208	0.0171839
ENSG00000179344	HLA-DQB1	protein_coding	6	0.413741	5.90609	12.2468	0.000466051	0.0171839
ENSG00000170624	SGCD	protein_coding	5	-1.17588	-0.594541	12.2223	0.000472206	0.0173779
ENSG00000167434	CA4	protein_coding	17	-0.982692	4.75009	12.2023	0.000477312	0.0175251
ENSG00000287979	AC253572.2	lncRNA	1	0.570428	2.18094	12.1949	0.000479214	0.0175251
ENSG00000175294	CATSPER1	protein_coding	11	-0.647474	1.05866	12.1938	0.00047949	0.0175251
ENSG00000184923	NUTM2A	protein_coding	10	1.52209	-0.469587	12.1876	0.000481071	0.0175251
ENSG00000281831	AL645929.2	lncRNA	6	0.787907	0.375561	12.1858	0.000481552	0.0175251
ENSG00000226508	LINC01918	lncRNA	2	1.32043	-1.39279	12.1856	0.000481608	0.0175251
ENSG00000110880	CORO1C	protein_coding	12	-0.403505	7.19031	12.1776	0.000483666	0.0175672
ENSG00000241399	CD302	protein_coding	2	-0.493605	6.1504	12.1727	0.000484931	0.0175803
ENSG00000108306	FBXL20	protein_coding	17	-0.400024	6.89792	12.1617	0.000487806	0.0176517
ENSG00000169047	IRS1	protein_coding	2	0.517236	3.12963	12.1483	0.000491327	0.0177461
ENSG00000245105	A2M-AS1	lncRNA	12	0.440858	5.53407	12.1412	0.000493198	0.0177603
ENSG00000151748	SAV1	protein_coding	14	0.434742	3.43788	12.1399	0.000493545	0.0177603
ENSG00000184675	AMER1	protein_coding	X	0.403576	3.73515	12.1153	0.000500087	0.0179625
ENSG00000013016	EHD3	protein_coding	2	0.544207	4.42037	12.0878	0.000507535	0.0181767
MSTRG.9299	MSTRG.9299	novel_lncRNA	12	-0.958682	0.749468	12.0864	0.000507916	0.0181767
ENSG00000110497	AMBRA1	protein_coding	11	0.403517	6.19675	12.0688	0.000512718	0.0182886
ENSG00000256039	LINC02446	lncRNA	12	0.605025	2.83161	12.0681	0.000512924	0.0182886
ENSG00000135838	NPL	protein_coding	1	-0.560382	7.40859	12.0598	0.000515222	0.018315
ENSG00000158023	WDR66	protein_coding	12	-0.87546	0.880068	12.0586	0.000515543	0.018315
ENSG00000130813	SHFL	protein_coding	19	0.777151	5.68456	12.0318	0.000522994	0.0185458
ENSG00000196154	S100A4	protein_coding	1	-0.582371	7.65804	12.0235	0.000525336	0.018595
ENSG00000051128	HOMER3	protein_coding	19	-0.643181	3.06411	12.0116	0.000528697	0.0186549
ENSG00000242550	SERPINB10	protein_coding	18	-1.75962	0.758983	12.0107	0.000528946	0.0186549
ENSG00000124215	CDH26	protein_coding	20	-0.658409	3.17279	11.9879	0.000535469	0.0188379
ENSG00000196167	COLCA1	lncRNA	11	1.16608	-0.11174	11.9858	0.00053607	0.0188379
ENSG00000135525	MAP7	protein_coding	6	-0.555787	2.23017	11.9761	0.000538865	0.018902
ENSG00000169413	RNASE6	protein_coding	14	-0.561981	3.94235	11.9416	0.000548956	0.0192214
ENSG00000239961	LILRA4	protein_coding	19	0.876829	1.98789	11.9351	0.000550855	0.0192532
ENSG00000146192	FGD2	protein_coding	6	0.4672	7.09497	11.9297	0.000552454	0.0192745
ENSG00000126882	FAM78A	protein_coding	9	0.293458	7.29942	11.9149	0.000556876	0.019394
ENSG00000143891	GALM	protein_coding	2	0.844043	4.24029	11.8976	0.00056205	0.0195393
ENSG00000274020	LINC01138	lncRNA	1	0.329551	5.59475	11.8889	0.000564686	0.0195959
ENSG00000059378	PARP12	protein_coding	7	0.99595	6.94033	11.868	0.000571056	0.0197817
ENSG00000231105	AL031728.1	lncRNA	1	0.555777	1.58908	11.8579	0.000574162	0.019854
ENSG00000211642	IGLV10-54	IG_V_gene	22	2.02973	-0.858178	11.8505	0.000576458	0.019898
ENSG00000129354	AP1M2	protein_coding	19	0.988109	0.579327	11.839	0.000580043	0.0199863
ENSG00000172183	ISG20	protein_coding	15	0.676065	7.80256	11.832	0.000582216	0.0200258
ENSG00000100612	DHRS7	protein_coding	14	-0.529402	6.05645	11.8183	0.000586507	0.0201378
ENSG00000162542	TMCO4	protein_coding	1	0.333948	4.59194	11.813	0.000588189	0.02016
ENSG00000204267	TAP2	protein_coding	6	0.678715	6.31601	11.8088	0.000589508	0.0201697
ENSG00000145287	PLAC8	protein_coding	4	0.392881	6.79591	11.7945	0.000594073	0.0202902
ENSG00000160233	LRRC3	protein_coding	21	0.554919	1.5733	11.786	0.000596762	0.0203464
ENSG00000130340	SNX9	protein_coding	6	0.310294	4.67885	11.7798	0.000598761	0.020349
ENSG00000111224	PARP11	protein_coding	12	0.471043	5.04946	11.7782	0.000599276	0.020349
ENSG00000125772	GPCPD1	protein_coding	20	-0.376963	8.00842	11.7761	0.000599975	0.020349
ENSG00000163964	PIGX	protein_coding	3	-0.354636	4.95113	11.7717	0.000601369	0.0203608
ENSG00000157500	APPL1	protein_coding	3	0.367088	5.41109	11.7496	0.000608565	0.0205687
ENSG00000174697	LEP	protein_coding	7	-2.13223	-1.32693	11.7364	0.00061291	0.0206796
ENSG00000145246	ATP10D	protein_coding	4	0.315154	5.21702	11.7212	0.00061791	0.0208122
ENSG00000189337	KAZN	protein_coding	1	-0.834471	4.53695	11.7101	0.000621633	0.0209015
ENSG00000175274	TP53I11	protein_coding	11	-0.763649	6.8397	11.7038	0.000623715	0.0209353
ENSG00000115718	PROC	protein_coding	2	-1.5481	-0.639682	11.6884	0.000628896	0.0210729
ENSG00000121316	PLBD1	protein_coding	12	-0.654947	7.60488	11.6773	0.000632657	0.0211625
ENSG00000106804	C5	protein_coding	9	0.794015	2.72639	11.6687	0.000635616	0.021225
ENSG00000161692	DBF4B	protein_coding	17	0.686027	3.02179	11.6593	0.000638838	0.0212961
ENSG00000246273	SBF2-AS1	lncRNA	11	0.608456	1.72024	11.6501	0.000641996	0.0213647
ENSG00000176595	KBTBD11	protein_coding	8	-0.341575	4.67743	11.6155	0.00065404	0.0217284
ENSG00000079393	DUSP13	protein_coding	10	-1.74596	0.0684974	11.6093	0.000656219	0.0217637
ENSG00000067208	EVI5	protein_coding	1	-0.342588	5.09698	11.5852	0.0006648	0.0220108
ENSG00000285884	AL022345.4	lncRNA	10	0.732578	-0.372019	11.5752	0.000668382	0.0220918
ENSG00000164465	DCBLD1	protein_coding	6	0.489807	2.32164	11.5697	0.000670348	0.0221192
ENSG00000175643	RMI2	protein_coding	16	1.30994	1.77585	11.5618	0.000673197	0.0221756
ENSG00000167600	CYP2S1	protein_coding	19	-0.623364	2.12655	11.5445	0.000679486	0.022345
ENSG00000109762	SNX25	protein_coding	4	0.382954	3.71444	11.5302	0.000684731	0.0224385
ENSG00000102007	PLP2	protein_coding	X	-0.465194	6.84042	11.5282	0.00068548	0.0224385
ENSG00000106366	SERPINE1	protein_coding	7	0.817483	1.341	11.5274	0.000685786	0.0224385
ENSG00000186891	TNFRSF18	protein_coding	1	-0.736129	1.18335	11.5134	0.000690975	0.0225703
ENSG00000156232	WHAMM	protein_coding	15	0.269275	5.26456	11.4688	0.00070773	0.0230311
ENSG00000105939	ZC3HAV1	protein_coding	7	0.644906	8.69827	11.4649	0.000709236	0.0230311
ENSG00000142632	ARHGEF19	protein_coding	1	0.500624	2.15668	11.4636	0.000709742	0.0230311
ENSG00000139618	BRCA2	protein_coding	13	0.98768	2.87672	11.4634	0.000709813	0.0230311
ENSG00000129219	PLD2	protein_coding	17	-0.347909	4.1048	11.4589	0.000711512	0.0230478
ENSG00000123096	SSPN	protein_coding	12	0.898348	1.66464	11.4504	0.000714803	0.0231159
ENSG00000010030	ETV7	protein_coding	6	1.57981	3.86778	11.4367	0.000720081	0.0232103
ENSG00000051382	PIK3CB	protein_coding	3	-0.344741	6.03592	11.4366	0.000720106	0.0232103
ENSG00000197385	ZNF860	protein_coding	3	0.847479	1.82028	11.4173	0.000727632	0.0234141
ENSG00000169299	PGM2	protein_coding	4	-0.491785	5.7447	11.3913	0.000737885	0.0237049
ENSG00000123643	SLC36A1	protein_coding	5	-0.476908	6.5208	11.3773	0.000743485	0.0238454
ENSG00000243156	MICAL3	protein_coding	22	0.34449	5.61794	11.3515	0.000753877	0.0240761
ENSG00000011590	ZBTB32	protein_coding	19	0.578145	1.30704	11.3512	0.000753998	0.0240761
ENSG00000274307	AC023449.2	lncRNA	15	0.482292	2.7092	11.3502	0.000754391	0.0240761
ENSG00000163950	SLBP	protein_coding	4	-0.27468	4.73356	11.3472	0.000755623	0.0240761
ENSG00000197536	C5orf56	lncRNA	5	0.621037	7.49923	11.3398	0.000758636	0.0241162
ENSG00000287737	AC132872.5	lncRNA	17	-0.863982	2.38477	11.3349	0.000760648	0.0241162
ENSG00000137878	GCOM1	protein_coding	15	0.802083	0.644396	11.3323	0.000761713	0.0241162
ENSG00000145103	ILDR1	protein_coding	3	0.818245	-0.76281	11.3315	0.000762038	0.0241162
ENSG00000221963	APOL6	protein_coding	22	0.918288	8.42616	11.329	0.000763076	0.0241162
ENSG00000183960	KCNH8	protein_coding	3	0.665188	1.056	11.3151	0.000768803	0.0242578
ENSG00000068383	INPP5A	protein_coding	10	-0.43117	5.51967	11.2859	0.000780977	0.024602
ENSG00000091262	ABCC6	protein_coding	16	-0.562184	2.55835	11.2672	0.000788896	0.0247824
ENSG00000165071	TMEM71	protein_coding	8	-0.428018	7.27275	11.264	0.000790254	0.0247824
ENSG00000250950	AC093752.2	lncRNA	4	-0.533855	1.86825	11.2634	0.00079052	0.0247824
ENSG00000110274	CEP164	protein_coding	11	0.320235	5.4562	11.254	0.000794509	0.0248674
ENSG00000269720	CCDC194	protein_coding	19	1.14525	0.863358	11.248	0.000797073	0.0249076
ENSG00000103226	NOMO3	protein_coding	16	-0.465974	3.63289	11.2026	0.000816845	0.0254845
ENSG00000185338	SOCS1	protein_coding	16	1.28912	3.71451	11.1968	0.000819379	0.0255025
ENSG00000242887	IGHJ3	IG_J_gene	14	1.16827	-0.711201	11.1953	0.00082004	0.0255025
ENSG00000261386	AC027682.4	lncRNA	16	0.567387	0.759097	11.1597	0.000835943	0.025941
ENSG00000106785	TRIM14	protein_coding	9	0.574686	6.8627	11.1578	0.000836807	0.025941
ENSG00000228590	AC007381.1	lncRNA	2	0.614204	2.11571	11.1476	0.000841386	0.0260415
ENSG00000033627	ATP6V0A1	protein_coding	17	-0.41051	6.6034	11.1444	0.00084287	0.026046
ENSG00000138035	PNPT1	protein_coding	2	1.01481	4.23138	11.122	0.000853087	0.0262799
ENSG00000100473	COCH	protein_coding	14	0.767599	0.632876	11.1219	0.000853137	0.0262799
ENSG00000166831	RBPMS2	protein_coding	15	0.828818	1.59704	11.1007	0.000862943	0.0265399
ENSG00000223387	LINC02068	lncRNA	3	2.06642	1.09751	11.0918	0.000867121	0.0265856
ENSG00000084764	MAPRE3	protein_coding	2	-0.442943	2.85099	11.0907	0.000867628	0.0265856
ENSG00000013374	NUB1	protein_coding	7	0.720446	6.7527	11.0888	0.000868524	0.0265856
ENSG00000253924	AC103831.1	lncRNA	8	0.730346	1.45795	11.0626	0.000880887	0.0269217
ENSG00000132470	ITGB4	protein_coding	17	-1.12746	3.26853	11.0464	0.000888587	0.027074
ENSG00000142046	TMEM91	protein_coding	19	-0.518627	4.55539	11.0463	0.000888653	0.027074
ENSG00000139278	GLIPR1	protein_coding	12	-0.443781	7.42031	11.0393	0.000891994	0.0271334
ENSG00000113504	SLC12A7	protein_coding	5	0.359177	6.16972	11.0296	0.000896696	0.0272063
ENSG00000235621	LINC00494	lncRNA	20	0.594923	2.04543	11.0277	0.000897624	0.0272063
ENSG00000196405	EVL	protein_coding	14	0.369648	8.78666	11.0257	0.000898585	0.0272063
ENSG00000258168	AC025569.1	lncRNA	12	0.959703	-0.138026	11.017	0.000902824	0.0272922
ENSG00000162772	ATF3	protein_coding	1	1.56503	1.51169	11.0046	0.000908869	0.0274323
ENSG00000214106	PAXIP1-AS2	lncRNA	7	0.282382	4.66459	10.978	0.000921989	0.0277853
ENSG00000068079	IFI35	protein_coding	17	1.1262	5.54186	10.9666	0.000927674	0.0278705
ENSG00000119121	TRPM6	protein_coding	9	-0.773333	6.25638	10.9666	0.000927679	0.0278705
ENSG00000115232	ITGA4	protein_coding	2	0.404678	8.3312	10.9568	0.000932623	0.0279758
ENSG00000199082	MIR342	miRNA	14	0.571979	2.30768	10.9535	0.000934262	0.0279819
ENSG00000177406	AC021054.1	lncRNA	12	-0.371611	4.57277	10.9413	0.000940435	0.028117
ENSG00000130150	MOSPD2	protein_coding	X	-0.515588	6.18281	10.9389	0.000941662	0.028117
ENSG00000169855	ROBO1	protein_coding	3	0.632016	0.946669	10.9323	0.000945019	0.028174
ENSG00000245954	LINC02273	lncRNA	4	-0.679369	2.64824	10.9217	0.000950461	0.0282034
ENSG00000182199	SHMT2	protein_coding	12	0.287887	4.70074	10.9177	0.000952486	0.0282034
ENSG00000240445	FOXO3B	protein_coding	17	0.386267	2.86122	10.9125	0.000955173	0.0282034
ENSG00000144460	NYAP2	protein_coding	2	2.08167	-1.9787	10.9107	0.00095613	0.0282034
ENSG00000117228	GBP1	protein_coding	1	1.1424	7.35662	10.9101	0.000956419	0.0282034
ENSG00000273151	AC073957.3	lncRNA	7	-0.389911	3.38421	10.9098	0.00095657	0.0282034
ENSG00000142405	NLRP12	protein_coding	19	-0.587783	7.7517	10.9072	0.000957918	0.0282034
ENSG00000112655	PTK7	protein_coding	6	0.677481	1.70951	10.9052	0.000958954	0.0282034
ENSG00000214274	ANG	protein_coding	14	-0.981539	-0.386133	10.9037	0.000959738	0.0282034
ENSG00000224307	AL161785.1	lncRNA	9	-0.597731	3.75095	10.9022	0.000960492	0.0282034
ENSG00000228124	AL096678.1	lncRNA	6	0.893451	-1.21337	10.8971	0.000963124	0.0282381
ENSG00000135299	ANKRD6	protein_coding	6	-0.452918	3.1259	10.8842	0.000969895	0.0283939
ENSG00000182179	UBA7	protein_coding	3	0.481647	6.81003	10.8752	0.000974596	0.0284886
ENSG00000178726	THBD	protein_coding	20	-0.661264	5.36097	10.8371	0.000994865	0.0290203
ENSG00000229848	AC139149.1	lncRNA	17	0.840945	-0.141946	10.8343	0.000996387	0.0290203
ENSG00000130508	PXDN	protein_coding	2	1.3889	-0.264289	10.8327	0.000997256	0.0290203
ENSG00000103154	NECAB2	protein_coding	16	-0.937007	3.02801	10.8287	0.000999406	0.0290395
ENSG00000274265	AC245297.3	lncRNA	1	0.375926	4.86408	10.8179	0.00100526	0.029166
ENSG00000196549	MME	protein_coding	3	-0.820954	8.69896	10.8128	0.001008	0.0291791
ENSG00000093134	VNN3	protein_coding	6	-0.586888	6.50948	10.8115	0.00100871	0.0291791
ENSG00000006607	FARP2	protein_coding	2	0.272509	4.7352	10.7965	0.00101691	0.0293727
ENSG00000196781	TLE1	protein_coding	9	0.544233	3.7196	10.7902	0.00102038	0.0294294
ENSG00000286129	AC245060.7	lncRNA	22	0.554491	0.96354	10.7816	0.00102516	0.0295235
ENSG00000025039	RRAGD	protein_coding	6	-0.567123	5.14825	10.7697	0.00103173	0.0296688
ENSG00000213949	ITGA1	protein_coding	5	-0.703664	2.91139	10.7615	0.00103636	0.0297578
ENSG00000171798	KNDC1	protein_coding	10	0.811341	1.27907	10.7451	0.00104553	0.0299771
ENSG00000060982	BCAT1	protein_coding	12	-0.594847	3.34687	10.7282	0.00105517	0.0301614
ENSG00000286488	AC103858.3	lncRNA	15	-0.437976	4.94028	10.7256	0.00105665	0.0301614
ENSG00000115525	ST3GAL5	protein_coding	2	0.349967	5.74034	10.7238	0.00105766	0.0301614
ENSG00000102445	RUBCNL	protein_coding	13	-0.570013	6.59106	10.7229	0.00105816	0.0301614
ENSG00000100031	GGT1	protein_coding	22	-0.63728	0.904616	10.7192	0.00106032	0.0301789
ENSG00000166428	PLD4	protein_coding	14	0.604057	3.69115	10.7113	0.00106486	0.0302638
ENSG00000129625	REEP5	protein_coding	5	-0.326044	5.7892	10.7017	0.00107039	0.0303619
ENSG00000267009	AC007780.1	lncRNA	17	-0.412871	3.3364	10.6999	0.00107143	0.0303619
ENSG00000038427	VCAN	protein_coding	5	-0.62774	10.0964	10.6938	0.00107496	0.0303912
ENSG00000111912	NCOA7	protein_coding	6	0.535439	5.58454	10.6927	0.00107559	0.0303912
ENSG00000087589	CASS4	protein_coding	20	-0.483216	6.787	10.673	0.00108712	0.0306726
ENSG00000152056	AP1S3	protein_coding	2	0.566987	0.98355	10.6587	0.00109557	0.0308112
ENSG00000149548	CCDC15	protein_coding	11	-0.468576	2.62789	10.6586	0.00109562	0.0308112
ENSG00000157445	CACNA2D3	protein_coding	3	-0.658662	1.92503	10.6566	0.00109678	0.0308112
ENSG00000108518	PFN1	protein_coding	17	-0.314882	9.23417	10.653	0.0010989	0.0308262
ENSG00000248673	LINC01331	lncRNA	5	-1.71303	-1.69402	10.6354	0.00110944	0.0310594
ENSG00000158623	COPG2	protein_coding	7	-0.368465	3.41735	10.6338	0.0011104	0.0310594
ENSG00000130881	LRP3	protein_coding	19	-0.812625	2.57322	10.6307	0.00111227	0.0310669
ENSG00000177721	ANXA2R	protein_coding	5	0.337614	3.77695	10.6216	0.00111772	0.0311746
ENSG00000121594	CD80	protein_coding	3	0.81853	0.329195	10.6121	0.00112349	0.0312906
ENSG00000179627	ZBTB42	protein_coding	14	0.467887	2.99266	10.6021	0.00112962	0.0314163
ENSG00000258227	CLEC5A	protein_coding	7	-0.922182	2.61405	10.5982	0.00113198	0.031437
ENSG00000109586	GALNT7	protein_coding	4	-0.365722	5.43586	10.5859	0.00113954	0.0316018
ENSG00000183401	CCDC159	protein_coding	19	-0.332316	4.18143	10.5579	0.00115694	0.0320388
ENSG00000102349	KLF8	protein_coding	X	0.420554	3.02563	10.5494	0.00116229	0.0321412
ENSG00000211898	IGHD	IG_C_gene	14	0.75539	5.52845	10.5229	0.00117906	0.0325587
ENSG00000117009	KMO	protein_coding	1	0.513686	2.98857	10.5167	0.00118303	0.0326222
ENSG00000183474	GTF2H2C	protein_coding	5	-0.494639	2.82946	10.5095	0.00118761	0.0326539
ENSG00000162398	LEXM	protein_coding	1	0.493705	1.00027	10.5073	0.00118901	0.0326539
ENSG00000175048	ZDHHC14	protein_coding	6	0.363642	3.42413	10.507	0.00118921	0.0326539
ENSG00000196912	ANKRD36B	protein_coding	2	0.516018	4.38758	10.4813	0.00120589	0.0329965
MSTRG.23743	MSTRG.23743	novel_lncRNA	20	-1.4097	-0.803033	10.481	0.00120609	0.0329965
ENSG00000146285	SCML4	protein_coding	6	0.38207	7.0357	10.4787	0.0012076	0.0329965
ENSG00000144791	LIMD1	protein_coding	3	0.295478	6.21504	10.4773	0.00120847	0.0329965
ENSG00000131379	C3orf20	protein_coding	3	0.524473	1.25719	10.4714	0.00121239	0.0330572
ENSG00000137161	CNPY3	protein_coding	6	-0.383767	7.21408	10.4529	0.00122456	0.0333423
ENSG00000108773	KAT2A	protein_coding	17	0.306675	4.34513	10.4501	0.00122641	0.0333461
ENSG00000284691	AC073111.4	protein_coding	7	0.386736	3.7703	10.406	0.00125607	0.034105
ENSG00000079691	CARMIL1	protein_coding	6	0.351876	3.89087	10.3808	0.00127332	0.0345251
ENSG00000106266	SNX8	protein_coding	7	0.376958	3.50283	10.3502	0.0012946	0.0350531
ENSG00000110651	CD81	protein_coding	11	0.326369	6.06209	10.3383	0.001303	0.0351933
ENSG00000026559	KCNG1	protein_coding	20	0.598427	1.7808	10.3377	0.00130339	0.0351933
ENSG00000265612	MIR4539	miRNA	14	0.791532	0.893748	10.3342	0.00130585	0.0352109
ENSG00000119242	CCDC92	protein_coding	12	0.276769	5.17935	10.3135	0.00132064	0.0355604
ENSG00000196353	CPNE4	protein_coding	3	1.76245	-1.37258	10.3061	0.00132591	0.0356531
ENSG00000156966	B3GNT7	protein_coding	2	0.644153	1.35302	10.2933	0.00133516	0.0358523
ENSG00000136213	CHST12	protein_coding	7	0.408266	6.51101	10.2906	0.00133712	0.0358554
ENSG00000130939	UBE4B	protein_coding	1	-0.317409	6.94428	10.2858	0.00134056	0.0358982
ENSG00000203485	INF2	protein_coding	14	0.441163	5.39341	10.2679	0.00135367	0.0361995
ENSG00000286828	AC008883.3	lncRNA	5	0.737425	0.533772	10.2597	0.00135968	0.0362769
ENSG00000259548	AC021483.1	lncRNA	15	-0.75265	1.89364	10.2576	0.00136121	0.0362769
ENSG00000131626	PPFIA1	protein_coding	11	-0.356961	6.84321	10.2563	0.00136216	0.0362769
ENSG00000197879	MYO1C	protein_coding	17	0.300926	4.00525	10.2503	0.00136659	0.0363453
ENSG00000103647	CORO2B	protein_coding	15	0.748755	0.659346	10.2388	0.0013752	0.0365243
ENSG00000165716	DIPK1B	protein_coding	9	0.71585	0.75906	10.1997	0.00140461	0.0372192
ENSG00000169629	RGPD8	protein_coding	2	0.566702	2.499	10.198	0.0014059	0.0372192
ENSG00000124508	BTN2A2	protein_coding	6	0.322188	4.73741	10.1948	0.00140839	0.0372192
ENSG00000159461	AMFR	protein_coding	16	0.391421	6.69398	10.194	0.00140901	0.0372192
ENSG00000188921	HACD4	protein_coding	9	-0.305696	6.71838	10.1902	0.00141191	0.0372308
ENSG00000155561	NUP205	protein_coding	7	0.333109	5.83376	10.1884	0.00141327	0.0372308
ENSG00000170486	KRT72	protein_coding	12	-0.728056	2.16175	10.1855	0.00141552	0.037239
ENSG00000255240	AP001636.3	lncRNA	11	0.61753	1.51587	10.183	0.00141741	0.037239
ENSG00000238005	AL391832.2	lncRNA	1	-0.73766	4.57385	10.172	0.00142593	0.0374124
ENSG00000102763	VWA8	protein_coding	13	0.280932	5.49423	10.1624	0.00143333	0.0375022
ENSG00000288082	AC023787.3	lncRNA	2	-1.01088	-0.0425736	10.1599	0.00143532	0.0375022
ENSG00000188157	AGRN	protein_coding	1	1.31059	3.56337	10.1597	0.00143547	0.0375022
ENSG00000171314	PGAM1	protein_coding	10	-0.327128	6.69201	10.1576	0.00143706	0.0375022
ENSG00000186792	HYAL3	protein_coding	3	0.590315	1.74818	10.1445	0.00144734	0.03772
ENSG00000100523	DDHD1	protein_coding	14	0.255049	6.44081	10.1267	0.00146137	0.0380346
ENSG00000261596	AC005632.3	lncRNA	16	-0.476112	3.51614	10.1172	0.00146893	0.0381804
ENSG00000148200	NR6A1	protein_coding	9	-0.698387	4.54813	10.1018	0.00148122	0.0384485
ENSG00000170667	RASA4B	protein_coding	7	0.522264	1.59134	10.0749	0.00150304	0.0389629
ENSG00000277687	AL139407.1	lncRNA	10	-0.499633	3.03646	10.0688	0.00150805	0.0390074
ENSG00000147533	GOLGA7	protein_coding	8	-0.309931	5.5202	10.0679	0.00150876	0.0390074
ENSG00000164104	HMGB2	protein_coding	4	-0.702756	5.20622	10.0513	0.00152237	0.0392598
ENSG00000173821	RNF213	protein_coding	17	0.80376	11.1221	10.0511	0.00152256	0.0392598
ENSG00000172508	CARNS1	protein_coding	11	0.519767	3.16913	10.045	0.00152762	0.039318
ENSG00000227920	AL353597.1	lncRNA	6	-0.838072	1.7609	10.0435	0.00152885	0.039318
ENSG00000232810	TNF	protein_coding	6	0.408167	3.54957	10.04	0.00153178	0.0393412
ENSG00000236901	MIR600HG	lncRNA	9	0.427513	3.84068	10.0327	0.00153785	0.0394249
ENSG00000204001	LCN8	protein_coding	9	2.07233	-1.24527	10.0312	0.00153909	0.0394249
ENSG00000237188	AC242426.2	lncRNA	1	1.2168	-1.37972	10.0223	0.00154655	0.0395641
MSTRG.26085	MSTRG.26085	novel_lncRNA	3	0.984942	-0.721106	10.0006	0.00156487	0.0399337
ENSG00000168062	BATF2	protein_coding	11	1.52953	4.22625	10.0004	0.0015651	0.0399337
ENSG00000164088	PPM1M	protein_coding	3	-0.370052	6.58883	9.99457	0.00157003	0.0399501
ENSG00000278739	MIR6859-4	miRNA	16	1.48176	-1.57287	9.99298	0.00157138	0.0399501
ENSG00000157741	UBN2	protein_coding	7	0.337334	6.56619	9.99237	0.0015719	0.0399501
ENSG00000106560	GIMAP2	protein_coding	7	0.47686	5.6973	9.98614	0.00157723	0.0400332
ENSG00000260070	AC006960.3	lncRNA	7	-1.55717	-0.876659	9.97413	0.00158755	0.0402428
ENSG00000266256	LINC00683	lncRNA	18	-0.971169	1.69829	9.96141	0.00159856	0.04045
ENSG00000258701	LINC00638	lncRNA	14	0.546548	1.99095	9.95823	0.00160132	0.04045
MSTRG.6753	MSTRG.6753	novel_lncRNA	11	-0.89133	0.966274	9.9575	0.00160196	0.04045
ENSG00000198794	SCAMP5	protein_coding	15	0.824039	1.44737	9.94758	0.00161061	0.0405864
ENSG00000124813	RUNX2	protein_coding	6	-0.325022	6.24552	9.94653	0.00161153	0.0405864
ENSG00000214530	STARD10	protein_coding	11	-0.511977	3.87674	9.94155	0.0016159	0.0406437
ENSG00000267027	AC011524.1	lncRNA	19	-2.4153	-1.45926	9.93764	0.00161933	0.0406775
ENSG00000143889	HNRNPLL	protein_coding	2	0.60506	5.48004	9.93246	0.00162389	0.0407396
ENSG00000102226	USP11	protein_coding	X	0.265777	5.23278	9.92494	0.00163054	0.0408538
ENSG00000188158	NHS	protein_coding	X	-0.508299	4.01218	9.91282	0.00164131	0.0410708
ENSG00000137815	RTF1	protein_coding	15	-0.303291	5.97642	9.8942	0.00165801	0.0414353
ENSG00000167261	DPEP2	protein_coding	16	-0.438985	7.84755	9.88078	0.00167014	0.0416851
ENSG00000013810	TACC3	protein_coding	4	-0.427303	7.37877	9.87216	0.00167798	0.0418042
ENSG00000169313	P2RY12	protein_coding	3	0.61987	2.22363	9.87082	0.00167921	0.0418042
ENSG00000110492	MDK	protein_coding	11	0.996353	0.679438	9.85865	0.00169036	0.0420279
ENSG00000198468	FLVCR1-DT	lncRNA	1	0.395148	2.2232	9.84667	0.0017014	0.0422485
ENSG00000167780	SOAT2	protein_coding	12	0.94994	-0.302325	9.84369	0.00170415	0.042263
ENSG00000100024	UPB1	protein_coding	22	-0.852209	2.87123	9.81905	0.00172714	0.0427785
ENSG00000115392	FANCL	protein_coding	2	0.513973	2.03176	9.81364	0.00173222	0.0428335
ENSG00000108622	ICAM2	protein_coding	17	0.279839	5.64987	9.81199	0.00173377	0.0428335
ENSG00000135823	STX6	protein_coding	1	-0.259745	5.84327	9.80819	0.00173736	0.0428335
ENSG00000131943	C19orf12	protein_coding	19	0.302059	4.83996	9.80735	0.00173816	0.0428335
ENSG00000197562	RAB40C	protein_coding	16	-0.389079	4.67237	9.79129	0.0017534	0.0430806
ENSG00000286909	AC024560.4	lncRNA	3	0.533993	1.43783	9.7901	0.00175454	0.0430806
ENSG00000181873	IBA57	protein_coding	1	0.415451	4.48059	9.7898	0.00175482	0.0430806
ENSG00000136371	MTHFS	protein_coding	15	-0.556112	3.22923	9.76812	0.00177564	0.0435202
ENSG00000251513	LIX1-AS1	lncRNA	5	0.534186	1.89474	9.7665	0.0017772	0.0435202
ENSG00000110841	PPFIBP1	protein_coding	12	0.427989	1.83538	9.74958	0.00179364	0.043842
ENSG00000158859	ADAMTS4	protein_coding	1	0.546582	0.628625	9.74834	0.00179485	0.043842
ENSG00000169136	ATF5	protein_coding	19	0.592256	3.71138	9.7382	0.00180478	0.0439763
ENSG00000237471	AC073115.2	lncRNA	7	0.77179	0.368277	9.73811	0.00180486	0.0439763
ENSG00000152377	SPOCK1	protein_coding	5	-0.780082	0.246356	9.72631	0.00181648	0.0442022
ENSG00000119328	ABITRAM	protein_coding	9	-0.388404	2.91698	9.7241	0.00181867	0.0442022
ENSG00000230539	AOAH-IT1	lncRNA	7	-0.419417	4.32814	9.71473	0.00182796	0.0443726
ENSG00000143147	GPR161	protein_coding	1	1.11986	-1.16988	9.70895	0.00183373	0.0444266
ENSG00000092820	EZR	protein_coding	6	0.338985	7.04317	9.70792	0.00183476	0.0444266
ENSG00000158747	NBL1	protein_coding	1	-0.752024	0.720091	9.68986	0.00185288	0.0447577
ENSG00000184226	PCDH9	protein_coding	13	0.626651	3.81027	9.68971	0.00185303	0.0447577
ENSG00000170379	TCAF2	protein_coding	7	0.422814	3.42891	9.66462	0.00187851	0.045317
ENSG00000134333	LDHA	protein_coding	11	-0.368075	6.44671	9.65899	0.00188427	0.0453998
ENSG00000211699	TRGV3	TR_V_gene	7	0.587754	1.80623	9.65059	0.0018929	0.0455514
ENSG00000276097	AC006538.3	lncRNA	19	0.551079	0.536031	9.64312	0.00190062	0.0456807
ENSG00000197965	MPZL1	protein_coding	1	0.523921	6.46446	9.63821	0.00190571	0.0457283
MSTRG.29966	MSTRG.29966	novel_lncRNA	5	0.65836	0.563932	9.63668	0.0019073	0.0457283
ENSG00000103479	RBL2	protein_coding	16	-0.279258	8.47614	9.61315	0.00193189	0.0462078
ENSG00000277548	AC018926.3	lncRNA	15	-0.666569	1.93845	9.613	0.00193205	0.0462078
ENSG00000094631	HDAC6	protein_coding	X	0.319471	5.25052	9.59205	0.00195422	0.0466807
ENSG00000179299	NSUN7	protein_coding	4	-0.818978	4.12586	9.55699	0.00199189	0.0474887
ENSG00000101347	SAMHD1	protein_coding	20	0.506169	9.02343	9.55604	0.00199293	0.0474887
ENSG00000226862	AC104463.2	lncRNA	1	-0.76364	1.53963	9.55222	0.00199708	0.0475295
ENSG00000135070	ISCA1	protein_coding	9	0.704389	6.73224	9.54966	0.00199986	0.0475376
ENSG00000178385	PLEKHM3	protein_coding	2	-0.3666	6.2522	9.53737	0.0020133	0.0477986
ENSG00000272567	AC109347.2	lncRNA	4	1.12578	-0.68409	9.52911	0.00202238	0.0479559
ENSG00000137474	MYO7A	protein_coding	11	-0.650496	1.90572	9.52614	0.00202566	0.0479752
ENSG00000174032	SLC25A30	protein_coding	13	0.302371	4.25441	9.51335	0.00203982	0.0482518
ENSG00000233806	LINC01237	lncRNA	2	0.459521	2.63124	9.49683	0.00205827	0.0486291
ENSG00000178075	GRAMD1C	protein_coding	3	-0.690311	3.22051	9.48732	0.00206897	0.0487859
ENSG00000090686	USP48	protein_coding	1	-0.308617	6.41056	9.48648	0.00206992	0.0487859
ENSG00000242265	PEG10	protein_coding	7	0.599987	0.767727	9.48363	0.00207313	0.048791
ENSG00000278600	AC015871.4	lncRNA	15	-0.487015	6.19179	9.47974	0.00207753	0.048791
ENSG00000160588	MPZL3	protein_coding	11	-0.494115	6.77889	9.47963	0.00207765	0.048791
ENSG00000136193	SCRN1	protein_coding	7	0.341836	4.5775	9.46995	0.00208865	0.0489902
ENSG00000226137	BAIAP2-DT	lncRNA	17	-0.394486	4.15881	9.46378	0.00209569	0.049096
ENSG00000253764	AC019257.1	lncRNA	8	1.10966	-1.32241	9.45894	0.00210123	0.0491667
ENSG00000105426	PTPRS	protein_coding	19	0.490788	3.81655	9.44511	0.00211713	0.0494749
ENSG00000148411	NACC2	protein_coding	9	-0.425603	7.03119	9.44307	0.00211948	0.0494749
ENSG00000160789	LMNA	protein_coding	1	0.587551	3.78521	9.3965	0.002174	0.0506868
ENSG00000108106	UBE2S	protein_coding	19	0.741728	3.93617	9.39215	0.00217916	0.0507463
ENSG00000178199	ZC3H12D	protein_coding	6	0.393668	5.14997	9.3887	0.00218327	0.0507812
ENSG00000225611	LINC02158	lncRNA	3	-0.536365	1.13604	9.37284	0.00220224	0.0511613
ENSG00000085871	MGST2	protein_coding	4	-0.432829	2.83908	9.3628	0.00221433	0.051259
ENSG00000104687	GSR	protein_coding	8	-0.282265	6.28976	9.36239	0.00221483	0.051259
ENSG00000076554	TPD52	protein_coding	8	0.399824	3.62284	9.36109	0.00221641	0.051259
ENSG00000166016	ABTB2	protein_coding	11	1.03156	3.57214	9.36062	0.00221697	0.051259
ENSG00000170779	CDCA4	protein_coding	14	0.348404	3.05213	9.35519	0.00222355	0.0513246
ENSG00000237892	KLF7-IT1	lncRNA	2	-0.481947	3.23689	9.35393	0.00222508	0.0513246
ENSG00000074219	TEAD2	protein_coding	19	1.07873	-0.55896	9.32488	0.00226063	0.0519804
ENSG00000269877	AC008753.3	lncRNA	19	-0.886797	0.413578	9.32462	0.00226095	0.0519804
ENSG00000184898	RBM43	protein_coding	2	0.69955	3.56026	9.32415	0.00226153	0.0519804
ENSG00000286281	AL353152.2	lncRNA	6	0.681147	-0.129726	9.31592	0.00227171	0.0521529
ENSG00000084444	FAM234B	protein_coding	12	0.373533	2.5737	9.28751	0.00230722	0.0529057
ENSG00000273189	AC010619.2	lncRNA	19	0.811378	0.0943765	9.28405	0.00231158	0.0529355
ENSG00000114480	GBE1	protein_coding	3	-0.420653	4.75198	9.28217	0.00231396	0.0529355
ENSG00000158089	GALNT14	protein_coding	2	-1.04332	4.17678	9.27596	0.00232182	0.0530529
ENSG00000102265	TIMP1	protein_coding	X	-0.496623	5.51712	9.27216	0.00232664	0.0531008
ENSG00000135929	CYP27A1	protein_coding	2	-0.483348	5.48126	9.269	0.00233064	0.0531072
ENSG00000177106	EPS8L2	protein_coding	11	0.520885	1.55595	9.26764	0.00233237	0.0531072
ENSG00000026751	SLAMF7	protein_coding	1	0.477322	5.70309	9.26408	0.00233691	0.0531091
ENSG00000237765	FAM200B	protein_coding	4	-0.383792	4.31861	9.26117	0.00234064	0.0531091
ENSG00000100097	LGALS1	protein_coding	22	-0.445771	5.15312	9.26116	0.00234064	0.0531091
ENSG00000188389	PDCD1	protein_coding	2	0.596621	2.52972	9.24097	0.0023666	0.0536355
ENSG00000136770	DNAJC1	protein_coding	10	0.39362	3.92947	9.21761	0.00239699	0.0542108
ENSG00000184307	ZDHHC23	protein_coding	3	0.439199	2.55793	9.21718	0.00239755	0.0542108
ENSG00000019582	CD74	protein_coding	5	0.377697	10.5059	9.20702	0.00241089	0.054435
ENSG00000135643	KCNMB4	protein_coding	12	0.594858	0.570296	9.20537	0.00241306	0.054435
ENSG00000152818	UTRN	protein_coding	6	0.365216	9.20178	9.19938	0.00242098	0.0545505
ENSG00000132274	TRIM22	protein_coding	11	0.850645	8.40753	9.19514	0.00242658	0.0546135
ENSG00000227945	AL590006.1	lncRNA	6	0.831998	0.0200967	9.18012	0.00244658	0.0549999
ENSG00000185722	ANKFY1	protein_coding	17	0.556759	7.24904	9.17733	0.00245031	0.0550203
ENSG00000150403	TMCO3	protein_coding	13	-0.454847	6.17947	9.16715	0.00246398	0.0552635
ENSG00000048052	HDAC9	protein_coding	7	0.358021	5.0274	9.15163	0.00248496	0.0556701
ENSG00000150433	TMEM218	protein_coding	11	-0.307624	3.58715	9.14349	0.00249604	0.0558016
ENSG00000110203	FOLR3	protein_coding	11	-0.74351	5.25108	9.14311	0.00249657	0.0558016
ENSG00000156587	UBE2L6	protein_coding	11	0.894569	7.04773	9.1317	0.00251219	0.0560863
ENSG00000223561	AC005165.1	lncRNA	7	1.0741	-1.07108	9.12074	0.00252728	0.0563586
ENSG00000172493	AFF1	protein_coding	4	0.635077	8.63632	9.1171	0.00253231	0.0564062
ENSG00000253552	HOXA-AS2	lncRNA	7	-0.876079	0.386751	9.1116	0.00253994	0.0565114
ENSG00000168495	POLR3D	protein_coding	8	0.282518	4.64094	9.10458	0.0025497	0.0566639
ENSG00000116663	FBXO6	protein_coding	1	0.849893	4.27501	9.09892	0.00255761	0.0567614
ENSG00000138119	MYOF	protein_coding	10	0.619552	5.44043	9.09718	0.00256004	0.0567614
ENSG00000140961	OSGIN1	protein_coding	16	-0.39487	2.9524	9.09519	0.00256283	0.0567614
ENSG00000036448	MYOM2	protein_coding	8	-0.885696	2.05586	9.08782	0.00257317	0.0569255
ENSG00000099282	TSPAN15	protein_coding	10	-0.567807	1.42489	9.0795	0.00258491	0.0570962
ENSG00000178789	CD300LB	protein_coding	17	-0.273295	5.87402	9.0782	0.00258675	0.0570962
ENSG00000188199	NUTM2B	protein_coding	10	1.06547	-1.01423	9.06623	0.00260374	0.0573485
ENSG00000148655	LRMDA	protein_coding	10	-0.560383	3.03087	9.06599	0.00260407	0.0573485
ENSG00000113555	PCDH12	protein_coding	5	-0.88891	0.223045	9.06047	0.00261195	0.0574085
ENSG00000276248	AL442125.1	lncRNA	13	-0.458073	3.59318	9.05837	0.00261495	0.0574085
ENSG00000165905	LARGE2	protein_coding	11	0.503354	2.11423	9.05788	0.00261564	0.0574085
ENSG00000163376	KBTBD8	protein_coding	3	0.525755	2.37256	9.04796	0.00262988	0.0576561
ENSG00000168702	LRP1B	protein_coding	2	1.90961	-1.81261	9.04325	0.00263666	0.0577397
ENSG00000133805	AMPD3	protein_coding	11	-0.376587	6.82148	9.03939	0.00264224	0.0577968
ENSG00000109103	UNC119	protein_coding	17	-0.349311	6.34109	9.03732	0.00264524	0.0577974
ENSG00000166548	TK2	protein_coding	16	-0.331621	5.44574	9.03056	0.00265503	0.0579464
ENSG00000135404	CD63	protein_coding	12	-0.416596	6.3681	8.99956	0.00270044	0.0588715
ENSG00000120868	APAF1	protein_coding	12	-0.411587	7.73209	8.98744	0.00271842	0.0591971
ENSG00000147526	TACC1	protein_coding	8	-0.287726	8.17082	8.97371	0.00273892	0.0595409
ENSG00000130702	LAMA5	protein_coding	20	0.738016	1.96293	8.97277	0.00274032	0.0595409
ENSG00000101605	MYOM1	protein_coding	18	0.290887	3.18026	8.96819	0.0027472	0.0596123
ENSG00000120708	TGFBI	protein_coding	5	-0.357087	6.99218	8.96651	0.00274973	0.0596123
ENSG00000241945	PWP2	protein_coding	21	-0.632084	1.02873	8.95066	0.0027737	0.0600649
ENSG00000175029	CTBP2	protein_coding	10	-0.343663	6.68323	8.9306	0.00280432	0.0605989
ENSG00000133063	CHIT1	protein_coding	1	-0.644101	3.60404	8.93043	0.00280458	0.0605989
ENSG00000100403	ZC3H7B	protein_coding	22	0.269443	6.13066	8.92621	0.00281107	0.0606238
ENSG00000260859	AC025280.1	lncRNA	16	-0.80794	1.68177	8.92535	0.00281239	0.0606238
ENSG00000254614	AP003068.2	lncRNA	11	0.561479	3.10063	8.92361	0.00281507	0.0606238
ENSG00000135144	DTX1	protein_coding	12	0.427965	3.38299	8.92135	0.00281856	0.0606317
ENSG00000151746	BICD1	protein_coding	12	0.286845	4.1662	8.90212	0.00284839	0.0612059
ENSG00000104805	NUCB1	protein_coding	19	0.442814	7.62509	8.89207	0.00286411	0.0614095
ENSG00000035664	DAPK2	protein_coding	15	-0.629218	6.59994	8.89203	0.00286418	0.0614095
MSTRG.16875	MSTRG.16875	novel_lncRNA	17	1.9706	-0.324255	8.87549	0.00289025	0.0618599
ENSG00000168899	VAMP5	protein_coding	2	0.736456	3.22522	8.87467	0.00289154	0.0618599
ENSG00000152242	C18orf25	protein_coding	18	0.438583	6.57529	8.87222	0.00289542	0.0618749
ENSG00000169871	TRIM56	protein_coding	7	0.441235	7.99565	8.85676	0.00292005	0.0622308
ENSG00000145908	ZNF300	protein_coding	5	0.638478	1.06763	8.85634	0.00292072	0.0622308
ENSG00000114993	RTKN	protein_coding	2	0.647207	0.0656639	8.85575	0.00292167	0.0622308
ENSG00000116741	RGS2	protein_coding	1	-0.612745	7.98228	8.84962	0.0029315	0.062372
ENSG00000279168	AC105052.4	lncRNA	7	-0.769138	0.212775	8.83869	0.00294911	0.0626782
ENSG00000181982	CCDC149	protein_coding	4	-0.446806	3.83745	8.83565	0.00295402	0.0627142
ENSG00000151575	TEX9	protein_coding	15	0.691985	0.380138	8.83277	0.00295869	0.0627448
ENSG00000162341	TPCN2	protein_coding	11	-0.363369	5.49086	8.83032	0.00296267	0.0627609
ENSG00000166825	ANPEP	protein_coding	15	-0.679768	8.99836	8.82399	0.00297295	0.0627652
ENSG00000125247	TMTC4	protein_coding	13	0.314069	3.87517	8.82376	0.00297333	0.0627652
ENSG00000152380	FAM151B	protein_coding	5	-0.619111	2.61191	8.82248	0.00297542	0.0627652
ENSG00000114302	PRKAR2A	protein_coding	3	-0.250642	5.60341	8.82062	0.00297845	0.0627652
ENSG00000164116	GUCY1A1	protein_coding	4	0.606623	2.5888	8.81963	0.00298007	0.0627652
ENSG00000183019	MCEMP1	protein_coding	19	-0.958512	4.6646	8.81832	0.00298222	0.0627652
ENSG00000119771	KLHL29	protein_coding	2	0.545816	1.76434	8.80718	0.00300047	0.0630812
ENSG00000006327	TNFRSF12A	protein_coding	16	-0.777954	1.97404	8.8017	0.0030095	0.0632027
ENSG00000177409	SAMD9L	protein_coding	7	0.921165	7.83588	8.78878	0.00303089	0.0635834
ENSG00000102996	MMP15	protein_coding	16	0.779849	-0.586076	8.78493	0.0030373	0.0636073
ENSG00000198087	CD2AP	protein_coding	6	0.518679	5.05816	8.78416	0.00303857	0.0636073
ENSG00000103353	UBFD1	protein_coding	16	0.298787	5.13671	8.77992	0.00304565	0.0636872
ENSG00000188822	CNR2	protein_coding	1	0.451129	4.08148	8.77565	0.00305278	0.0637678
ENSG00000153253	SCN3A	protein_coding	2	0.618502	1.5962	8.77276	0.00305763	0.0638005
ENSG00000075240	GRAMD4	protein_coding	22	-0.321835	5.23416	8.76572	0.00306945	0.0639482
ENSG00000160193	WDR4	protein_coding	21	0.327892	3.96479	8.76464	0.00307127	0.0639482
ENSG00000160602	NEK8	protein_coding	17	0.405796	2.68538	8.7617	0.00307622	0.0639661
ENSG00000184350	MRGPRE	protein_coding	11	1.68027	-1.35293	8.76023	0.00307871	0.0639661
ENSG00000173809	TDRD12	protein_coding	19	-1.24235	-0.46767	8.75701	0.00308414	0.0640108
ENSG00000163798	SLC4A1AP	protein_coding	2	-0.329947	4.68874	8.75414	0.003089	0.0640432
ENSG00000278175	GLIDR	lncRNA	9	0.616834	0.691654	8.74305	0.00310784	0.0643653
ENSG00000100342	APOL1	protein_coding	22	0.799994	5.80606	8.72981	0.00313049	0.0647576
ENSG00000100865	CINP	protein_coding	14	-0.2469	4.41246	8.72713	0.0031351	0.0647576
ENSG00000142961	MOB3C	protein_coding	1	0.510647	5.79916	8.72616	0.00313676	0.0647576
ENSG00000166033	HTRA1	protein_coding	10	-1.36908	-0.753696	8.7192	0.00314877	0.0649366
ENSG00000137261	KIAA0319	protein_coding	6	-0.661771	4.05307	8.70546	0.00317258	0.0652995
ENSG00000226816	AC005082.1	lncRNA	7	-0.956767	0.154342	8.70518	0.00317307	0.0652995
ENSG00000008438	PGLYRP1	protein_coding	19	-0.848473	5.62653	8.69424	0.00319217	0.0653906
ENSG00000139112	GABARAPL1	protein_coding	12	-0.396108	5.89094	8.69359	0.0031933	0.0653906
ENSG00000238160	AC116366.2	lncRNA	5	-0.629854	5.64358	8.69348	0.0031935	0.0653906
ENSG00000150995	ITPR1	protein_coding	3	0.254805	7.49462	8.69181	0.00319643	0.0653906
ENSG00000251131	AC025171.3	lncRNA	5	0.716644	0.959528	8.69078	0.00319824	0.0653906
ENSG00000119915	ELOVL3	protein_coding	10	-1.61673	-1.25687	8.68847	0.00320229	0.0653906
ENSG00000092421	SEMA6A	protein_coding	5	-1.5141	-0.844591	8.68801	0.00320311	0.0653906
ENSG00000185304	RGPD2	protein_coding	2	0.381	2.28674	8.68729	0.00320437	0.0653906
ENSG00000172292	CERS6	protein_coding	2	0.256318	5.36083	8.66578	0.00324242	0.0660978
ENSG00000133789	SWAP70	protein_coding	11	0.32307	5.09042	8.65798	0.00325632	0.0663117
ENSG00000118432	CNR1	protein_coding	6	0.826318	0.893663	8.65353	0.00326428	0.0664043
ENSG00000225377	NRSN2-AS1	lncRNA	20	0.538692	0.481907	8.64282	0.00328353	0.0667263
ENSG00000170175	CHRNB1	protein_coding	17	0.557767	1.77073	8.63592	0.00329598	0.0669095
ENSG00000239521	CASTOR3	protein_coding	7	-0.354678	4.77809	8.62941	0.00330778	0.0670791
ENSG00000213064	SFT2D2	protein_coding	1	0.256319	7.55897	8.62606	0.00331387	0.0671327
ENSG00000185432	METTL7A	protein_coding	12	0.310427	5.74905	8.6214	0.00332237	0.0672347
ENSG00000124226	RNF114	protein_coding	20	0.320819	6.24047	8.59831	0.00336476	0.0680169
ENSG00000244437	IGKV3-15	IG_V_gene	2	0.981501	1.93909	8.59655	0.003368	0.0680169
ENSG00000080345	RIF1	protein_coding	2	0.390373	6.68932	8.59215	0.00337614	0.0681106
ENSG00000243264	IGKV2D-29	IG_V_gene	2	1.01061	-1.19624	8.58393	0.00339143	0.0683482
ENSG00000161405	IKZF3	protein_coding	17	0.332271	7.76988	8.57897	0.00340067	0.0683877
ENSG00000108468	CBX1	protein_coding	17	-0.413832	4.64157	8.57828	0.00340197	0.0683877
ENSG00000205302	SNX2	protein_coding	5	0.328858	5.69242	8.57723	0.00340393	0.0683877
ENSG00000132749	TESMIN	protein_coding	11	-0.412551	3.18653	8.57154	0.00341458	0.068531
ENSG00000204520	MICA	protein_coding	6	0.386528	4.06754	8.56448	0.00342784	0.0686345
ENSG00000267240	AC011524.2	lncRNA	19	-1.73939	-0.907279	8.56345	0.00342979	0.0686345
ENSG00000131355	ADGRE3	protein_coding	19	-0.507375	7.81037	8.56317	0.00343032	0.0686345
ENSG00000115267	IFIH1	protein_coding	2	1.01606	6.54404	8.55962	0.00343702	0.068698
ENSG00000128203	ASPHD2	protein_coding	22	0.472078	3.48989	8.55177	0.00345187	0.0689242
ENSG00000109272	PF4V1	protein_coding	4	-0.795316	2.44307	8.54777	0.00345945	0.0690047
ENSG00000196141	SPATS2L	protein_coding	2	1.16309	3.57398	8.53119	0.00349112	0.0695652
ENSG00000124588	NQO2	protein_coding	6	-0.570006	6.64936	8.52384	0.00350524	0.0696973
ENSG00000176293	ZNF135	protein_coding	19	0.496713	1.89474	8.52191	0.00350896	0.0696973
ENSG00000071564	TCF3	protein_coding	19	0.408181	6.31478	8.52042	0.00351183	0.0696973
ENSG00000099338	CATSPERG	protein_coding	19	0.368533	3.53877	8.51979	0.00351305	0.0696973
ENSG00000125149	C16orf70	protein_coding	16	-0.231213	4.92351	8.51844	0.00351565	0.0696973
ENSG00000166126	AMN	protein_coding	14	0.50234	1.0807	8.51349	0.00352524	0.0698162
ENSG00000155974	GRIP1	protein_coding	12	0.710574	0.166203	8.49392	0.00356335	0.0704993
ENSG00000164023	SGMS2	protein_coding	4	-0.471644	4.2514	8.48367	0.00358348	0.0707398
ENSG00000198369	SPRED2	protein_coding	2	-0.511416	2.23043	8.48267	0.00358545	0.0707398
ENSG00000158825	CDA	protein_coding	1	-0.649681	6.36398	8.48118	0.0035884	0.0707398
ENSG00000204482	LST1	protein_coding	6	-0.460882	7.19935	8.47758	0.0035955	0.0707398
ENSG00000135362	PRR5L	protein_coding	11	0.338417	6.12902	8.47685	0.00359695	0.0707398
ENSG00000166949	SMAD3	protein_coding	15	0.305116	6.73967	8.47667	0.00359731	0.0707398
ENSG00000130590	SAMD10	protein_coding	20	0.424072	2.62308	8.46522	0.00362001	0.0710791
ENSG00000117139	KDM5B	protein_coding	1	-0.305559	6.55035	8.46429	0.00362186	0.0710791
MSTRG.12400	MSTRG.12400	novel_lncRNA	15	-0.542525	2.35377	8.45548	0.00363945	0.0713523
ENSG00000241679	AC018450.1	lncRNA	3	-0.822292	-0.319793	8.44915	0.00365213	0.0715289
ENSG00000182985	CADM1	protein_coding	11	-0.621524	0.647686	8.44696	0.00365653	0.0715431
ENSG00000223960	CHROMR	lncRNA	2	0.508461	3.92024	8.44037	0.00366982	0.071731
ENSG00000170871	KIAA0232	protein_coding	4	-0.399703	7.29195	8.42624	0.00369843	0.0720526
ENSG00000197465	GYPE	protein_coding	4	0.603566	1.32279	8.42468	0.00370161	0.0720526
ENSG00000282851	BISPR	lncRNA	19	0.653333	4.3763	8.42346	0.00370411	0.0720526
ENSG00000159348	CYB5R1	protein_coding	1	-0.329168	4.87415	8.42341	0.00370421	0.0720526
ENSG00000149922	TBX6	protein_coding	16	-0.793626	0.115592	8.42313	0.00370478	0.0720526
ENSG00000244198	AC004889.1	lncRNA	7	0.504642	2.49595	8.41963	0.0037119	0.0721191
ENSG00000269951	AC090181.2	lncRNA	15	0.597436	0.265655	8.41259	0.00372632	0.0723271
ENSG00000241351	IGKV3-11	IG_V_gene	2	0.738662	2.70137	8.4077	0.00373636	0.0724496
ENSG00000092068	SLC7A8	protein_coding	14	0.654573	2.20611	8.40152	0.00374907	0.0726238
ENSG00000132361	CLUH	protein_coding	17	0.316224	4.78508	8.39329	0.00376609	0.072881
ENSG00000163520	FBLN2	protein_coding	3	0.568871	1.57028	8.38426	0.00378485	0.0731713
ENSG00000107438	PDLIM1	protein_coding	10	0.47505	4.47936	8.38159	0.00379041	0.073206
ENSG00000188290	HES4	protein_coding	1	1.60479	2.54567	8.37933	0.00379513	0.0732246
ENSG00000169714	CNBP	protein_coding	3	-0.276772	7.38509	8.35817	0.00383958	0.0740089
ENSG00000110315	RNF141	protein_coding	11	-0.403393	6.24934	8.35275	0.00385105	0.0741564
ENSG00000145365	TIFA	protein_coding	4	0.575327	4.59014	8.34443	0.00386871	0.0744229
ENSG00000159496	RGL4	protein_coding	22	-0.643345	4.42074	8.33948	0.00387926	0.0744738
ENSG00000198756	COLGALT2	protein_coding	1	-0.66108	1.33793	8.33741	0.00388369	0.0744738
ENSG00000156313	RPGR	protein_coding	X	-0.382211	5.1223	8.33623	0.00388622	0.0744738
ENSG00000143552	NUP210L	protein_coding	1	-0.652362	0.918826	8.33257	0.00389406	0.0744738
ENSG00000182240	BACE2	protein_coding	21	0.531374	3.31143	8.33211	0.00389503	0.0744738
ENSG00000187608	ISG15	protein_coding	1	1.47137	6.47786	8.32849	0.00390281	0.0744738
ENSG00000251379	AC099550.1	lncRNA	4	-0.863395	0.937616	8.32817	0.0039035	0.0744738
ENSG00000147010	SH3KBP1	protein_coding	X	-0.307784	7.88302	8.32798	0.0039039	0.0744738
ENSG00000250490	LINC02145	lncRNA	5	0.80263	0.0269124	8.32711	0.00390578	0.0744738
ENSG00000070915	SLC12A3	protein_coding	16	0.809929	-0.0413603	8.31893	0.00392341	0.0747368
ENSG00000137968	SLC44A5	protein_coding	1	1.00649	0.00340194	8.31629	0.00392911	0.0747722
ENSG00000162631	NTNG1	protein_coding	1	1.27528	-1.57766	8.29802	0.00396883	0.0754543
ENSG00000244879	GABPB1-AS1	lncRNA	15	0.355411	6.12511	8.29612	0.00397298	0.0754595
ENSG00000124570	SERPINB6	protein_coding	6	-0.242995	5.98086	8.29101	0.00398419	0.0755986
ENSG00000127666	TICAM1	protein_coding	19	0.363502	4.67903	8.27816	0.00401248	0.0760614
ENSG00000238045	AC009133.1	lncRNA	16	0.60144	2.15575	8.27401	0.00402166	0.0761611
ENSG00000071894	CPSF1	protein_coding	8	0.289583	5.92008	8.26436	0.00404308	0.0764924
ENSG00000272462	U91328.1	lncRNA	6	0.562657	3.35928	8.25313	0.00406819	0.0768927
ENSG00000257433	AC004241.1	lncRNA	12	0.539708	4.09315	8.24818	0.00407929	0.0770278
ENSG00000106346	USP42	protein_coding	7	0.265546	5.14713	8.24437	0.00408785	0.0770757
ENSG00000169439	SDC2	protein_coding	8	-1.32865	0.0133484	8.24353	0.00408975	0.0770757
ENSG00000235531	MSC-AS1	lncRNA	8	0.452882	2.2006	8.2197	0.0041438	0.0779605
ENSG00000097021	ACOT7	protein_coding	1	0.479536	2.3245	8.21931	0.00414471	0.0779605
ENSG00000165650	PDZD8	protein_coding	10	-0.374386	6.75396	8.20975	0.0041666	0.0782966
ENSG00000136514	RTP4	protein_coding	3	0.959364	3.51324	8.19624	0.00419773	0.0788056
ENSG00000145911	N4BP3	protein_coding	5	0.499012	2.65664	8.18803	0.00421677	0.0790868
ENSG00000182957	SPATA13	protein_coding	13	0.386856	7.20497	8.18025	0.00423489	0.0793122
ENSG00000125510	OPRL1	protein_coding	20	-0.451143	4.51027	8.17891	0.00423802	0.0793122
ENSG00000143801	PSEN2	protein_coding	1	0.347727	2.61072	8.17763	0.00424101	0.0793122
ENSG00000267198	AC091132.4	lncRNA	17	0.825682	-0.0723969	8.17214	0.00425388	0.0794765
ENSG00000171659	GPR34	protein_coding	X	-0.86066	0.85839	8.16664	0.00426678	0.0796411
ENSG00000040199	PHLPP2	protein_coding	16	0.372693	4.85951	8.16346	0.00427428	0.0796516
ENSG00000255355	AP000640.2	lncRNA	11	1.12913	-1.16004	8.16191	0.00427794	0.0796516
ENSG00000249437	NAIP	protein_coding	5	-0.832565	7.02027	8.1612	0.00427961	0.0796516
ENSG00000138829	FBN2	protein_coding	5	-0.552866	4.3935	8.15319	0.00429856	0.0799277
ENSG00000189077	TMEM120A	protein_coding	7	-0.426778	5.06029	8.14719	0.0043128	0.080116
ENSG00000087338	GMCL1	protein_coding	2	-0.323855	4.8716	8.14333	0.00432198	0.0801237
ENSG00000075151	EIF4G3	protein_coding	1	0.48194	7.07135	8.14287	0.00432308	0.0801237
ENSG00000091039	OSBPL8	protein_coding	12	-0.424274	8.33745	8.14035	0.00432908	0.0801237
ENSG00000103196	CRISPLD2	protein_coding	16	-0.679352	7.65922	8.14011	0.00432967	0.0801237
ENSG00000089693	MLF2	protein_coding	12	-0.340846	6.44233	8.13774	0.00433532	0.0801519
ENSG00000134824	FADS2	protein_coding	11	0.3855	3.79128	8.12074	0.00437618	0.0807516
ENSG00000165661	QSOX2	protein_coding	9	0.29729	4.89714	8.1197	0.00437867	0.0807516
ENSG00000170458	CD14	protein_coding	5	-0.518321	8.06747	8.11907	0.0043802	0.0807516
ENSG00000211597	IGKJ1	IG_J_gene	2	0.843331	-0.680046	8.11458	0.00439107	0.0808755
ENSG00000196776	CD47	protein_coding	3	0.262647	7.9646	8.10491	0.00441456	0.0812312
ENSG00000244242	IFITM10	protein_coding	11	-0.868565	0.641311	8.10153	0.00442278	0.0812525
ENSG00000075303	SLC25A40	protein_coding	7	-0.340275	4.88624	8.10101	0.00442406	0.0812525
ENSG00000185198	PRSS57	protein_coding	19	-1.19225	-0.454151	8.08155	0.00447181	0.082052
ENSG00000272505	AC104964.4	lncRNA	8	-0.504661	2.3047	8.07753	0.00448175	0.0821569
ENSG00000130348	QRSL1	protein_coding	6	0.273289	3.96779	8.07026	0.00449977	0.0823849
ENSG00000003400	CASP10	protein_coding	2	0.299512	6.52124	8.0691	0.00450265	0.0823849
MSTRG.10273	MSTRG.10273	novel_lncRNA	13	-1.30973	1.28693	8.06072	0.00452353	0.0824948
ENSG00000149084	HSD17B12	protein_coding	11	-0.286492	3.89226	8.05974	0.00452598	0.0824948
ENSG00000247077	PGAM5	protein_coding	12	0.267369	3.95912	8.05894	0.00452797	0.0824948
ENSG00000233058	LINC00884	lncRNA	3	-0.591361	2.05978	8.05889	0.0045281	0.0824948
ENSG00000272512	AL645608.7	lncRNA	1	1.79465	-0.274772	8.05819	0.00452984	0.0824948
ENSG00000198003	CCDC151	protein_coding	19	-1.10227	-0.96495	8.05529	0.0045371	0.0825091
ENSG00000100106	TRIOBP	protein_coding	22	-0.329071	6.71951	8.05449	0.0045391	0.0825091
ENSG00000182162	P2RY8	protein_coding	X	0.26856	7.08757	8.05195	0.00454548	0.0825479
ENSG00000020129	NCDN	protein_coding	1	0.286078	4.3069	8.04371	0.0045662	0.082847
ENSG00000006652	IFRD1	protein_coding	7	-0.420149	6.97225	8.03907	0.0045779	0.0829539
ENSG00000112773	TENT5A	protein_coding	6	0.646379	5.62362	8.03311	0.00459299	0.0829539
ENSG00000164638	SLC29A4	protein_coding	7	1.25727	-1.60736	8.03124	0.00459774	0.0829539
ENSG00000150782	IL18	protein_coding	11	-0.560969	1.69695	8.03057	0.00459944	0.0829539
ENSG00000137270	GCM1	protein_coding	6	-0.781962	0.84147	8.02935	0.00460254	0.0829539
ENSG00000081377	CDC14B	protein_coding	9	0.400902	3.65595	8.02893	0.00460361	0.0829539
ENSG00000059758	CDK17	protein_coding	12	0.451632	6.49572	8.02825	0.00460533	0.0829539
ENSG00000179082	C9orf106	lncRNA	9	-0.545706	3.6	8.02792	0.00460618	0.0829539
MSTRG.13784	MSTRG.13784	novel_lncRNA	16	-0.35149	4.29672	8.01779	0.004632	0.0833417
ENSG00000272325	NUDT3	protein_coding	6	-0.241281	6.38031	8.01119	0.00464891	0.0835688
MSTRG.24828	MSTRG.24828	novel_lncRNA	22	-0.717138	3.74118	8.00535	0.00466394	0.0837617
ENSG00000277969	AC006449.6	lncRNA	17	0.450646	1.68731	8.00292	0.0046702	0.0837832
ENSG00000076356	PLXNA2	protein_coding	1	-0.418318	4.32167	8.00029	0.00467698	0.0837832
ENSG00000151062	CACNA2D4	protein_coding	12	-0.307813	3.50378	7.99988	0.00467805	0.0837832
MSTRG.38919	MSTRG.38919	novel_lncRNA	X	1.14071	-1.75872	7.99696	0.00468559	0.0838411
ENSG00000232677	LINC00665	lncRNA	19	0.470933	2.4202	7.99342	0.00469476	0.0839279
ENSG00000124613	ZNF391	protein_coding	6	0.425011	1.01063	7.98814	0.00470848	0.0840326
ENSG00000148660	CAMK2G	protein_coding	10	-0.393405	7.49976	7.98784	0.00470925	0.0840326
ENSG00000082781	ITGB5	protein_coding	3	0.689902	3.62163	7.98378	0.00471982	0.0841442
ENSG00000179163	FUCA1	protein_coding	1	-0.340084	4.01987	7.97836	0.00473399	0.084281
MSTRG.12354	MSTRG.12354	novel_lncRNA	15	0.560138	3.33383	7.97732	0.00473671	0.084281
ENSG00000267149	AC011476.2	lncRNA	19	1.15467	-1.65097	7.97466	0.00474368	0.084281
ENSG00000151458	ANKRD50	protein_coding	4	-0.365934	4.10871	7.97319	0.00474752	0.084281
MSTRG.12090	MSTRG.12090	novel_lncRNA	15	1.12225	0.0323307	7.97257	0.00474914	0.084281
ENSG00000254635	WAC-AS1	lncRNA	10	-0.28633	4.50192	7.96793	0.00476133	0.0843862
MSTRG.15558	MSTRG.15558	novel_lncRNA	17	-0.55498	4.11119	7.96629	0.00476566	0.0843862
ENSG00000100351	GRAP2	protein_coding	22	0.294599	6.93859	7.9636	0.00477274	0.0843862
ENSG00000224789	AC012363.1	lncRNA	2	1.19367	1.37821	7.96338	0.00477331	0.0843862
ENSG00000141096	DPEP3	protein_coding	16	-0.585581	3.00335	7.96208	0.00477674	0.0843862
ENSG00000125812	GZF1	protein_coding	20	-0.246515	3.58277	7.95941	0.00478381	0.0844345
ENSG00000162836	ACP6	protein_coding	1	-0.429875	5.0137	7.95613	0.00479249	0.0845062
ENSG00000154447	SH3RF1	protein_coding	4	0.511575	2.49843	7.95459	0.00479656	0.0845062
ENSG00000261644	AC007728.2	lncRNA	16	0.476825	3.46404	7.9476	0.00481512	0.0847389
MSTRG.21355	MSTRG.21355	novel_lncRNA	2	-0.523639	0.763864	7.94634	0.00481847	0.0847389
ENSG00000223511	AL683807.1	lncRNA	X	-0.47697	2.19282	7.94389	0.00482501	0.0847774
ENSG00000183337	BCOR	protein_coding	X	0.279099	6.14985	7.94106	0.00483255	0.0848333
ENSG00000156711	MAPK13	protein_coding	6	-0.428178	6.92839	7.93885	0.00483845	0.0848604
ENSG00000148158	SNX30	protein_coding	9	-0.246982	6.09004	7.93423	0.00485082	0.0849504
ENSG00000160209	PDXK	protein_coding	21	-0.317046	7.17575	7.93222	0.00485621	0.0849504
ENSG00000141384	TAF4B	protein_coding	18	0.327241	3.56466	7.92894	0.00486502	0.0849504
ENSG00000101558	VAPA	protein_coding	18	-0.351505	7.12032	7.92893	0.00486505	0.0849504
ENSG00000114573	ATP6V1A	protein_coding	3	-0.395786	7.35905	7.9288	0.0048654	0.0849504
ENSG00000143554	SLC27A3	protein_coding	1	0.615856	5.11479	7.91963	0.00489013	0.0853055
ENSG00000120949	TNFRSF8	protein_coding	1	-0.36335	4.18609	7.90544	0.00492864	0.0859004
ENSG00000160179	ABCG1	protein_coding	21	-0.773238	5.68027	7.90256	0.0049365	0.0859604
ENSG00000237531	AL672277.1	lncRNA	X	1.10873	-1.14005	7.89722	0.00495108	0.0861373
ENSG00000186188	FFAR4	protein_coding	10	-1.24307	-1.05127	7.89086	0.00496852	0.0863635
ENSG00000011198	ABHD5	protein_coding	3	-0.457535	7.16946	7.88848	0.00497508	0.0864004
ENSG00000072062	PRKACA	protein_coding	19	-0.366947	7.41841	7.88173	0.00499367	0.0866459
ENSG00000188282	RUFY4	protein_coding	2	0.781363	1.61555	7.87932	0.00500033	0.0866842
ENSG00000162104	ADCY9	protein_coding	16	-0.303585	4.55966	7.87638	0.00500848	0.0867483
ENSG00000198182	ZNF607	protein_coding	19	0.43486	2.09139	7.87306	0.00501765	0.0868299
ENSG00000168394	TAP1	protein_coding	6	0.629053	8.61273	7.86265	0.00504664	0.0872539
ENSG00000168672	LRATD2	protein_coding	8	0.292193	3.96939	7.84795	0.00508785	0.0878884
ENSG00000146232	NFKBIE	protein_coding	6	0.466286	4.73651	7.83475	0.00512513	0.0884539
ENSG00000286831	AC244472.1	lncRNA	7	0.667558	0.410764	7.82985	0.00513905	0.0886141
ENSG00000177576	C18orf32	protein_coding	18	-0.227109	4.10822	7.82828	0.00514351	0.0886141
ENSG00000116678	LEPR	protein_coding	1	0.565463	3.31443	7.82317	0.00515806	0.0887488
ENSG00000255328	AC136475.5	lncRNA	11	0.90284	3.54689	7.82233	0.00516045	0.0887488
ENSG00000265396	MIR3128	miRNA	2	-0.604032	0.178572	7.81423	0.00518364	0.0890689
ENSG00000166963	MAP1A	protein_coding	15	0.575314	3.56607	7.81263	0.00518823	0.0890691
ENSG00000236352	AC005220.1	lncRNA	20	-0.711481	-0.382458	7.80696	0.00520455	0.0892222
ENSG00000096006	CRISP3	protein_coding	6	-1.04854	3.65563	7.80635	0.00520631	0.0892222
ENSG00000230257	NFE4	protein_coding	7	-0.612341	4.21765	7.79461	0.00524023	0.0897246
ENSG00000185507	IRF7	protein_coding	11	0.952753	6.68032	7.79078	0.00525134	0.0898069
ENSG00000120217	CD274	protein_coding	9	1.12717	5.06098	7.78978	0.00525426	0.0898069
ENSG00000288235	FAM106C	lncRNA	17	0.869425	0.226305	7.78717	0.00526186	0.0898195
ENSG00000140280	LYSMD2	protein_coding	15	0.635429	4.63845	7.78635	0.00526423	0.0898195
ENSG00000184979	USP18	protein_coding	22	1.26393	3.29358	7.78102	0.0052798	0.0898598
ENSG00000188676	IDO2	protein_coding	8	1.03032	-1.21994	7.78085	0.0052803	0.0898598
ENSG00000179409	GEMIN4	protein_coding	17	0.274381	4.57807	7.7794	0.00528452	0.0898598
ENSG00000108679	LGALS3BP	protein_coding	17	0.490065	4.7977	7.77922	0.00528506	0.0898598
ENSG00000281593	AC006978.2	protein_coding	7	0.685496	-0.173386	7.77062	0.00531029	0.0902101
ENSG00000178585	CTNNBIP1	protein_coding	1	-0.270301	3.80768	7.76766	0.005319	0.090228
ENSG00000107798	LIPA	protein_coding	10	0.299444	5.82971	7.76711	0.00532062	0.090228
MSTRG.37301	MSTRG.37301	novel_lncRNA	9	0.497231	2.82246	7.76067	0.00533962	0.0904421
ENSG00000254739	AC137894.1	lncRNA	11	0.617065	0.0123784	7.75705	0.00535032	0.0904421
ENSG00000128335	APOL2	protein_coding	22	0.573881	7.26998	7.75698	0.00535053	0.0904421
ENSG00000132478	UNK	protein_coding	17	0.29383	5.23237	7.75655	0.00535182	0.0904421
ENSG00000091490	SEL1L3	protein_coding	4	0.298695	6.28555	7.75462	0.00535752	0.0904598
ENSG00000136877	FPGS	protein_coding	9	0.298245	4.71822	7.74599	0.00538319	0.0907697
ENSG00000155307	SAMSN1	protein_coding	21	-0.542846	5.23034	7.74483	0.00538664	0.0907697
ENSG00000166928	MS4A14	protein_coding	11	-0.458963	4.14806	7.74376	0.00538986	0.0907697
MSTRG.29229	MSTRG.29229	novel_lncRNA	4	-0.889503	-0.0648502	7.73985	0.00540152	0.0908875
ENSG00000169994	MYO7B	protein_coding	2	-0.462721	3.32702	7.73082	0.00542862	0.0912645
ENSG00000100721	TCL1A	protein_coding	14	0.443559	4.00747	7.723	0.00545218	0.0915816
ENSG00000267508	ZNF285	protein_coding	19	0.656898	0.506983	7.72109	0.00545796	0.0915995
ENSG00000271172	AC104662.1	lncRNA	4	1.37811	-1.51529	7.713	0.00548244	0.0918353
MSTRG.15975	MSTRG.15975	novel_lncRNA	17	1.89816	-1.90684	7.71104	0.0054884	0.0918353
ENSG00000285557	AC069410.1	lncRNA	3	0.881224	0.931742	7.71089	0.00548887	0.0918353
ENSG00000102780	DGKH	protein_coding	13	0.257259	4.97483	7.70993	0.00549177	0.0918353
ENSG00000152558	TMEM123	protein_coding	11	0.710986	7.67515	7.70868	0.00549559	0.0918353
ENSG00000225138	SLC9A3-AS1	lncRNA	5	0.474856	3.22954	7.70601	0.00550372	0.0918794
ENSG00000113758	DBN1	protein_coding	5	-0.442148	3.9436	7.70472	0.00550767	0.0918794
ENSG00000041880	PARP3	protein_coding	3	0.384595	2.45629	7.70194	0.00551616	0.0919046
ENSG00000037280	FLT4	protein_coding	5	0.467374	2.50435	7.69978	0.00552275	0.0919046
MSTRG.30999	MSTRG.30999	novel_lncRNA	5	-1.19703	-0.369731	7.69959	0.00552334	0.0919046
ENSG00000115415	STAT1	protein_coding	2	0.712213	9.16669	7.69667	0.00553229	0.0919749
ENSG00000174945	AMZ1	protein_coding	7	0.71432	0.599471	7.68163	0.00557856	0.092665
ENSG00000237638	LINC02245	lncRNA	2	0.431807	2.1098	7.67635	0.00559492	0.0927935
ENSG00000104714	ERICH1	protein_coding	8	-0.303686	7.17919	7.67606	0.00559583	0.0927935
ENSG00000211967	IGHV3-53	IG_V_gene	14	0.91312	0.292266	7.66916	0.00561726	0.0930697
ENSG00000211639	IGLV4-60	IG_V_gene	22	1.46199	-1.51891	7.65353	0.00566615	0.0937998
ENSG00000149346	SLX4IP	protein_coding	20	-0.242059	4.31656	7.64936	0.00567924	0.0938982
ENSG00000183734	ASCL2	protein_coding	11	0.629821	2.93468	7.64857	0.00568174	0.0938982
ENSG00000188487	INSC	protein_coding	11	-1.29709	0.834179	7.6466	0.00568796	0.0939212
ENSG00000135862	LAMC1	protein_coding	1	0.503754	2.39277	7.63968	0.00570981	0.0942022
ENSG00000150990	DHX37	protein_coding	12	0.283059	4.77836	7.6322	0.00573352	0.0945133
MSTRG.9799	MSTRG.9799	novel_lncRNA	13	-0.761893	1.20577	7.62998	0.0057406	0.0945498
ENSG00000002549	LAP3	protein_coding	4	0.935026	6.16364	7.62579	0.00575394	0.0946896
ENSG00000069974	RAB27A	protein_coding	15	-0.391027	6.87468	7.62248	0.00576452	0.0947835
ENSG00000064300	NGFR	protein_coding	17	1.17808	-0.739175	7.61475	0.00578929	0.0951104
ENSG00000152778	IFIT5	protein_coding	10	0.89596	6.01527	7.61084	0.00580184	0.0952363
ENSG00000175866	BAIAP2	protein_coding	17	-0.35645	3.41639	7.60922	0.00580708	0.0952419
ENSG00000273258	AC016737.2	lncRNA	2	-0.868657	0.0686018	7.60232	0.00582932	0.0955263
ENSG00000101445	PPP1R16B	protein_coding	20	0.275221	6.17375	7.59198	0.00586285	0.0958882
ENSG00000072858	SIDT1	protein_coding	3	0.273824	5.80822	7.59192	0.00586306	0.0958882
MSTRG.20220	MSTRG.20220	novel_lncRNA	19	0.479515	1.49363	7.59096	0.00586618	0.0958882
ENSG00000234572	LINC01800	lncRNA	2	0.546858	0.534095	7.58673	0.00587996	0.0960064
ENSG00000157593	SLC35B2	protein_coding	6	0.278655	3.62725	7.58571	0.00588328	0.0960064
ENSG00000101150	TPD52L2	protein_coding	20	-0.374997	7.46534	7.58117	0.0058981	0.0961285
ENSG00000132879	FBXO44	protein_coding	1	0.288661	3.6882	7.5804	0.00590063	0.0961285
ENSG00000008256	CYTH3	protein_coding	7	-0.33971	3.75411	7.57751	0.00591009	0.0962021
ENSG00000232031	AL078599.2	lncRNA	6	0.817162	0.818051	7.57597	0.00591516	0.0962042
ENSG00000136717	BIN1	protein_coding	2	0.293792	6.42994	7.57096	0.00593162	0.0963481
ENSG00000266644	AC103810.5	lncRNA	17	-1.13256	0.288862	7.57026	0.00593391	0.0963481
ENSG00000180953	AC015871.1	protein_coding	15	-0.51419	4.73177	7.55403	0.00598761	0.097139
ENSG00000113273	ARSB	protein_coding	5	0.380452	5.32832	7.54698	0.00601106	0.0974382
ENSG00000164506	STXBP5	protein_coding	6	-0.41182	7.27593	7.53587	0.00604826	0.0979596
ENSG00000063761	ADCK1	protein_coding	14	0.301917	3.03758	7.53155	0.00606276	0.0981128
ENSG00000273133	AC116651.1	lncRNA	4	-0.627205	2.84486	7.52952	0.0060696	0.098142
ENSG00000206199	ANKUB1	protein_coding	3	0.550961	0.797516	7.52597	0.00608158	0.0982332
ENSG00000286161	AC104066.4	lncRNA	4	0.811991	-1.10768	7.52486	0.00608533	0.0982332
ENSG00000277511	AC116407.2	lncRNA	17	0.95182	0.752983	7.50954	0.0061373	0.0989545
ENSG00000117226	GBP3	protein_coding	1	0.552184	5.25908	7.5087	0.00614018	0.0989545
ENSG00000187980	PLA2G2C	protein_coding	1	-0.751792	-0.142532	7.50478	0.00615356	0.0990881
ENSG00000126216	TUBGCP3	protein_coding	13	-0.247909	6.34387	7.49715	0.00617966	0.0994261
ENSG00000070526	ST6GALNAC1	protein_coding	17	0.52383	1.38722	7.48711	0.00621423	0.0998998
ENSG00000147912	FBXO10	protein_coding	9	0.446135	1.22971	7.4819	0.00623224	0.100079
ENSG00000263413	MIR4538	miRNA	14	1.01483	-1.41299	7.4809	0.00623567	0.100079
MSTRG.16086	MSTRG.16086	novel_lncRNA	17	-0.574591	0.827232	7.47888	0.00624268	0.100109
ENSG00000107829	FBXW4	protein_coding	10	0.22039	5.42475	7.46953	0.00627519	0.100473
ENSG00000166839	ANKDD1A	protein_coding	15	0.509274	3.31049	7.46721	0.00628329	0.100473
ENSG00000130810	PPAN	protein_coding	19	0.269088	2.77992	7.46574	0.00628841	0.100473
ENSG00000105402	NAPA	protein_coding	19	0.596293	6.71419	7.46503	0.00629091	0.100473
ENSG00000197165	SULT1A2	protein_coding	16	-0.685599	0.961683	7.46494	0.0062912	0.100473
ENSG00000138642	HERC6	protein_coding	4	0.823723	5.07488	7.45924	0.00631117	0.10071
MSTRG.16224	MSTRG.16224	novel_lncRNA	17	0.60139	1.0017	7.4562	0.00632182	0.100797
ENSG00000157657	ZNF618	protein_coding	9	0.385727	3.0247	7.45212	0.00633619	0.100943
ENSG00000058453	CROCC	protein_coding	1	0.306985	4.68299	7.44979	0.00634437	0.100991
ENSG00000187621	TCL6	lncRNA	14	0.454509	2.16774	7.44663	0.00635554	0.101039
ENSG00000143995	MEIS1	protein_coding	2	0.523213	2.1429	7.44422	0.00636406	0.101039
ENSG00000111801	BTN3A3	protein_coding	6	0.240978	6.6476	7.44412	0.00636439	0.101039
MSTRG.10195	MSTRG.10195	novel_lncRNA	13	0.283909	4.30015	7.44306	0.00636816	0.101039
ENSG00000130589	HELZ2	protein_coding	20	0.864638	8.31204	7.43854	0.00638417	0.101211
ENSG00000102575	ACP5	protein_coding	19	0.30553	3.98476	7.42923	0.00641729	0.101653
ENSG00000256590	TRDV3	TR_V_gene	14	1.27653	-1.39982	7.42638	0.00642744	0.101692
ENSG00000196396	PTPN1	protein_coding	20	0.225105	6.94025	7.42561	0.0064302	0.101692
ENSG00000100422	CERK	protein_coding	22	-0.257906	7.13752	7.42096	0.00644683	0.101861
ENSG00000160111	CPAMD8	protein_coding	19	-0.44513	3.39792	7.41971	0.00645133	0.101861
ENSG00000228923	AP000355.1	lncRNA	22	-1.3316	-1.17399	7.41085	0.00648316	0.10228
ENSG00000165868	HSPA12A	protein_coding	10	0.568187	0.455808	7.40827	0.00649249	0.102345
ENSG00000131238	PPT1	protein_coding	1	-0.367468	7.57087	7.40079	0.00651952	0.102688
ENSG00000277130	AC073569.3	lncRNA	12	-0.556389	2.02318	7.38714	0.0065692	0.103387
ENSG00000129467	ADCY4	protein_coding	14	-0.462768	3.5715	7.37877	0.00659982	0.103785
ENSG00000108021	TASOR2	protein_coding	10	0.215921	6.70363	7.37703	0.00660623	0.103802
ENSG00000038382	TRIO	protein_coding	5	0.240648	6.13886	7.37103	0.0066283	0.104018
ENSG00000138760	SCARB2	protein_coding	4	0.481643	5.92841	7.3699	0.00663248	0.104018
ENSG00000055211	GINM1	protein_coding	6	-0.24136	4.05206	7.36893	0.00663604	0.104018
ENSG00000166169	POLL	protein_coding	10	0.42931	6.43361	7.36277	0.00665882	0.104291
ENSG00000102580	DNAJC3	protein_coding	13	-0.394216	6.95396	7.35704	0.00668008	0.104521
ENSG00000268047	AC018766.1	lncRNA	19	0.632912	-0.399088	7.35591	0.00668425	0.104521
ENSG00000287188	AC068989.1	lncRNA	4	1.37238	-1.12319	7.35369	0.00669254	0.104567
ENSG00000153317	ASAP1	protein_coding	8	-0.399754	8.38611	7.35159	0.00670033	0.104605
ENSG00000251161	AC020661.1	lncRNA	15	-0.667077	0.637979	7.34955	0.00670794	0.104615
ENSG00000211799	TRAV19	TR_V_gene	14	0.585613	1.65359	7.34853	0.00671175	0.104615
ENSG00000118162	KPTN	protein_coding	19	0.727683	2.17529	7.34415	0.00672812	0.104786
ENSG00000165115	KIF27	protein_coding	9	-0.428117	4.87023	7.33336	0.00676866	0.105253
ENSG00000179833	SERTAD2	protein_coding	2	-0.265478	6.08912	7.33329	0.00676892	0.105253
ENSG00000249898	MCPH1-AS1	lncRNA	8	0.696237	1.03712	7.33069	0.0067787	0.105308
ENSG00000100764	PSMC1	protein_coding	14	-0.384379	4.64584	7.32809	0.0067885	0.105308
ENSG00000197454	OR2L5	protein_coding	1	0.896311	-0.741329	7.32805	0.00678867	0.105308
ENSG00000143815	LBR	protein_coding	1	-0.409419	8.21841	7.32414	0.00680344	0.105425
ENSG00000180509	KCNE1	protein_coding	21	-0.671965	4.87621	7.32319	0.00680706	0.105425
ENSG00000142798	HSPG2	protein_coding	1	0.530302	2.21131	7.315	0.00683813	0.105822
ENSG00000228835	AC012123.1	lncRNA	18	0.759793	-0.340949	7.31356	0.00684362	0.105823
ENSG00000153395	LPCAT1	protein_coding	5	-0.24656	7.43114	7.31118	0.00685269	0.10588
ENSG00000167107	ACSF2	protein_coding	17	0.294733	3.54458	7.3096	0.00685873	0.105889
ENSG00000179909	ZNF154	protein_coding	19	0.360304	3.84588	7.30081	0.00689236	0.106324
ENSG00000136147	PHF11	protein_coding	13	0.562135	5.92241	7.29376	0.00691945	0.106594
ENSG00000170439	METTL7B	protein_coding	12	-1.65931	-1.61437	7.29339	0.00692086	0.106594
ENSG00000256155	LINC02598	lncRNA	12	0.711958	0.246842	7.28344	0.00695932	0.107102
ENSG00000100767	PAPLN	protein_coding	14	0.683949	0.662452	7.28123	0.00696787	0.107149
ENSG00000172367	PDZD3	protein_coding	11	-0.842215	-0.433058	7.27811	0.00698	0.107251
ENSG00000154889	MPPE1	protein_coding	18	-0.32832	6.96861	7.25614	0.00706592	0.108416
ENSG00000149260	CAPN5	protein_coding	11	0.508273	4.09285	7.25438	0.00707282	0.108416
ENSG00000136197	C7orf25	protein_coding	7	-0.567547	0.860052	7.2535	0.00707632	0.108416
ENSG00000126790	L3HYPDH	protein_coding	14	0.28501	3.43533	7.25304	0.00707809	0.108416
ENSG00000196074	SYCP2	protein_coding	20	-0.501812	2.70211	7.23883	0.00713435	0.109088
ENSG00000198223	CSF2RA	protein_coding	X	-0.464553	6.85536	7.23722	0.00714075	0.109088
ENSG00000236303	LINC02646	lncRNA	10	0.721005	-1.1304	7.2371	0.00714122	0.109088
MSTRG.2314	MSTRG.2314	novel_lncRNA	1	-1.23734	-1.46859	7.2363	0.0071444	0.109088
ENSG00000285163	AC092723.5	lncRNA	16	0.751819	-0.847267	7.23242	0.00715987	0.109132
ENSG00000197006	METTL9	protein_coding	16	-0.339402	6.91702	7.23165	0.00716293	0.109132
MSTRG.34802	MSTRG.34802	novel_lncRNA	7	-0.873346	1.40144	7.23136	0.00716411	0.109132
ENSG00000207802	MIR646	miRNA	20	-0.803917	0.441158	7.22409	0.00719317	0.109489
ENSG00000127124	HIVEP3	protein_coding	1	0.348623	5.79582	7.21907	0.0072133	0.109625
ENSG00000160703	NLRX1	protein_coding	11	-0.426039	5.145	7.21905	0.00721338	0.109625
ENSG00000237441	RGL2	protein_coding	6	-0.371252	7.12266	7.21688	0.00722209	0.109672
ENSG00000117394	SLC2A1	protein_coding	1	0.416376	6.19884	7.20555	0.00726786	0.110281
ENSG00000183423	LRIT3	protein_coding	4	0.721541	-0.770634	7.20358	0.00727582	0.110316
ENSG00000177830	CHID1	protein_coding	11	0.300994	4.68165	7.19604	0.00730648	0.110695
ENSG00000265694	MIR4774	miRNA	2	0.788172	-0.997834	7.19389	0.00731524	0.110741
ENSG00000227200	AL162724.1	lncRNA	9	-0.466017	2.53257	7.18802	0.00733921	0.111018
MSTRG.21402	MSTRG.21402	novel_lncRNA	2	0.542563	0.557211	7.18432	0.00735433	0.11116
ENSG00000138722	MMRN1	protein_coding	4	0.496448	3.27569	7.17414	0.0073962	0.11167
ENSG00000267940	AC022762.2	lncRNA	11	-0.551535	1.92605	7.17332	0.00739956	0.11167
ENSG00000154451	GBP5	protein_coding	1	0.887418	8.49371	7.16571	0.00743103	0.112058
ENSG00000171611	PTCRA	protein_coding	6	0.627203	2.44434	7.16344	0.00744042	0.112113
ENSG00000272502	AC104958.2	lncRNA	8	0.515527	0.888119	7.1576	0.00746469	0.112392
ENSG00000165140	FBP1	protein_coding	9	-0.372559	4.09125	7.15373	0.00748081	0.112547
ENSG00000169991	IFFO2	protein_coding	1	0.268371	5.31853	7.15146	0.00749032	0.112603
ENSG00000020181	ADGRA2	protein_coding	8	-0.453018	2.42947	7.14822	0.00750385	0.11272
MSTRG.24331	MSTRG.24331	novel_lncRNA	21	-0.772656	1.6083	7.14335	0.00752425	0.112939
ENSG00000105726	ATP13A1	protein_coding	19	0.287465	6.02095	7.13017	0.00757976	0.113685
ENSG00000171943	SRGAP2C	protein_coding	1	0.594716	4.01021	7.12869	0.00758603	0.113691
ENSG00000135678	CPM	protein_coding	12	-0.482031	2.93906	7.12123	0.00761762	0.114077
ENSG00000266028	SRGAP2	protein_coding	1	0.681586	6.63103	7.11804	0.00763123	0.114193
ENSG00000287201	AC009682.1	lncRNA	8	-0.808106	0.997986	7.11613	0.00763936	0.114227
ENSG00000280734	LINC01232	lncRNA	13	0.350634	4.27784	7.10464	0.00768847	0.114873
ENSG00000272688	AP005329.3	lncRNA	18	0.386598	1.90706	7.09969	0.00770974	0.114906
ENSG00000127990	SGCE	protein_coding	7	0.919865	-0.0601109	7.09957	0.00771023	0.114906
ENSG00000155367	PPM1J	protein_coding	1	0.704197	-0.257735	7.09938	0.00771107	0.114906
ENSG00000103056	SMPD3	protein_coding	16	0.788235	4.13965	7.09862	0.00771432	0.114906
ENSG00000119681	LTBP2	protein_coding	14	-0.415746	3.56225	7.09551	0.00772774	0.115018
ENSG00000203930	LINC00632	lncRNA	X	1.01256	-1.22982	7.09026	0.0077504	0.115267
ENSG00000162383	SLC1A7	protein_coding	1	0.75894	0.641044	7.08165	0.00778771	0.115734
ENSG00000075391	RASAL2	protein_coding	1	-0.761348	0.473753	7.08022	0.00779393	0.115738
ENSG00000167105	TMEM92	protein_coding	17	-1.24517	-0.359882	7.07747	0.00780592	0.115828
ENSG00000186654	PRR5	protein_coding	22	0.381839	5.66118	7.07234	0.00782831	0.116071
ENSG00000139626	ITGB7	protein_coding	12	0.286113	6.42735	7.0663	0.00785475	0.116375
ENSG00000267262	AC011444.2	lncRNA	19	-1.19366	-0.149812	7.06424	0.00786377	0.11642
ENSG00000233452	STXBP5-AS1	lncRNA	6	-0.42772	2.12962	7.05969	0.00788377	0.116627
ENSG00000114956	DGUOK	protein_coding	2	-0.199822	4.6314	7.05765	0.00789275	0.116671
ENSG00000169220	RGS14	protein_coding	5	-0.382246	7.48807	7.05175	0.00791879	0.116924
ENSG00000125355	TMEM255A	protein_coding	X	0.824866	-0.13414	7.05106	0.00792185	0.116924
ENSG00000099958	DERL3	protein_coding	22	0.567389	2.41495	7.04968	0.00792793	0.116925
ENSG00000145685	LHFPL2	protein_coding	5	0.625021	4.70875	7.04526	0.00794754	0.117125
ENSG00000163466	ARPC2	protein_coding	2	-0.273373	8.58386	7.04303	0.00795741	0.117182
ENSG00000070018	LRP6	protein_coding	12	-0.453172	2.34152	7.03458	0.00799506	0.117475
ENSG00000197381	ADARB1	protein_coding	21	0.267027	5.50562	7.03335	0.00800055	0.117475
MSTRG.18389	MSTRG.18389	novel_lncRNA	19	-1.17972	-0.988837	7.03259	0.00800396	0.117475
ENSG00000140511	HAPLN3	protein_coding	15	0.395207	4.81061	7.03138	0.00800936	0.117475
ENSG00000168615	ADAM9	protein_coding	8	-0.35379	4.40943	7.03128	0.00800982	0.117475
ENSG00000171067	C11orf24	protein_coding	11	0.254902	3.77664	7.03045	0.0080135	0.117475
ENSG00000010818	HIVEP2	protein_coding	6	0.348671	7.60591	7.02721	0.00802803	0.117599
ENSG00000114745	GORASP1	protein_coding	3	0.441677	5.05899	7.0241	0.00804199	0.117715
MSTRG.28049	MSTRG.28049	novel_lncRNA	4	-0.814389	0.313373	7.01417	0.00808673	0.118281
ENSG00000251259	AC004069.1	lncRNA	4	-0.550701	1.69533	7.01162	0.00809826	0.118315
ENSG00000130475	FCHO1	protein_coding	19	-0.322616	6.47162	7.01096	0.0081012	0.118315
ENSG00000233429	HOTAIRM1	lncRNA	7	-0.368557	3.19447	7.00833	0.00811315	0.118373
ENSG00000119402	FBXW2	protein_coding	9	-0.244134	6.92553	7.0074	0.00811733	0.118373
ENSG00000224606	TGFA-IT1	lncRNA	2	-1.05999	0.261779	7.001	0.0081464	0.118708
ENSG00000163636	PSMD6	protein_coding	3	-0.236096	5.42573	6.99789	0.00816057	0.118821
ENSG00000232618	AL355304.1	lncRNA	6	0.406389	1.65704	6.99662	0.00816638	0.118821
ENSG00000156510	HKDC1	protein_coding	10	0.432404	2.18669	6.99133	0.00819053	0.119022
ENSG00000236682	MAP3K2-DT	lncRNA	2	-0.43834	1.58774	6.99021	0.00819568	0.119022
ENSG00000177272	KCNA3	protein_coding	1	0.276623	5.98544	6.98919	0.00820034	0.119022
ENSG00000255508	AP002990.1	protein_coding	11	1.03728	-1.31589	6.98826	0.0082046	0.119022
ENSG00000163328	GPR155	protein_coding	2	0.47025	6.63681	6.98615	0.00821428	0.11907
ENSG00000075618	FSCN1	protein_coding	7	-0.51346	2.13649	6.98487	0.00822018	0.11907
ENSG00000157823	AP3S2	protein_coding	15	-0.252398	4.90328	6.98243	0.00823137	0.119144
ENSG00000248712	CCDC153	protein_coding	11	-0.653138	1.64067	6.97586	0.00826165	0.119423
ENSG00000082293	COL19A1	protein_coding	6	0.484821	3.82796	6.97535	0.00826399	0.119423
ENSG00000204179	PTPN20	protein_coding	10	1.09105	-1.22613	6.97426	0.00826906	0.119423
ENSG00000108091	CCDC6	protein_coding	10	0.219385	5.20307	6.97261	0.00827665	0.119444
MSTRG.38474	MSTRG.38474	novel_lncRNA	X	-1.65556	-1.72518	6.96589	0.00830779	0.119805
ENSG00000128805	ARHGAP22	protein_coding	10	-0.465065	1.9335	6.96379	0.00831757	0.119857
ENSG00000073150	PANX2	protein_coding	22	-0.561946	5.20105	6.96159	0.00832782	0.119916
ENSG00000121064	SCPEP1	protein_coding	17	-0.279613	6.01759	6.95808	0.00834415	0.120041
ENSG00000170684	ZNF296	protein_coding	19	0.431986	2.59527	6.95707	0.00834885	0.120041
MSTRG.7425	MSTRG.7425	novel_lncRNA	11	-0.576244	2.35715	6.95466	0.00836012	0.120043
ENSG00000103365	GGA2	protein_coding	16	0.264811	6.48199	6.95441	0.0083613	0.120043
ENSG00000133321	PLAAT4	protein_coding	11	0.38133	5.06187	6.95029	0.00838056	0.12023
MSTRG.912	MSTRG.912	novel_lncRNA	1	-1.09647	-0.939406	6.93889	0.00843416	0.12091
ENSG00000163931	TKT	protein_coding	3	-0.428778	9.35012	6.93691	0.00844349	0.120955
ENSG00000274536	AL034397.3	lncRNA	X	-0.4767	9.09135	6.93386	0.00845789	0.121
ENSG00000287978	AC245407.2	lncRNA	1	-0.527535	0.696953	6.93361	0.00845908	0.121
ENSG00000281005	LINC00921	lncRNA	16	-0.301004	5.94026	6.9316	0.00846857	0.121002
ENSG00000271605	MILR1	protein_coding	17	-0.49314	4.14466	6.93095	0.00847167	0.121002
ENSG00000272825	AL844908.1	lncRNA	21	-0.390095	1.94667	6.9255	0.00849752	0.121283
ENSG00000185015	CA13	protein_coding	8	0.352306	2.28413	6.92407	0.00850431	0.121291
ENSG00000164053	ATRIP	protein_coding	3	0.334794	3.33559	6.92193	0.00851452	0.121322
ENSG00000226979	LTA	protein_coding	6	0.34777	1.9251	6.92057	0.00852099	0.121322
ENSG00000116679	IVNS1ABP	protein_coding	1	-0.326332	7.82755	6.91968	0.00852522	0.121322
ENSG00000284773	AC114490.3	protein_coding	1	0.410578	1.61875	6.91325	0.00855594	0.121671
ENSG00000060642	PIGV	protein_coding	1	0.233847	4.11789	6.91015	0.00857077	0.121793
ENSG00000186265	BTLA	protein_coding	3	0.357238	4.22447	6.90836	0.00857939	0.121794
ENSG00000168675	LDLRAD4	protein_coding	18	-0.282664	5.82255	6.90752	0.0085834	0.121794
ENSG00000121380	BCL2L14	protein_coding	12	1.28123	-1.30532	6.90583	0.00859152	0.121821
ENSG00000233785	AC131011.1	lncRNA	X	1.23529	-1.00869	6.90116	0.00861396	0.122028
ENSG00000247081	BAALC-AS1	lncRNA	8	0.771719	-0.317592	6.89913	0.00862377	0.122028
ENSG00000119969	HELLS	protein_coding	10	0.454746	3.2569	6.89889	0.00862493	0.122028
ENSG00000198792	TMEM184B	protein_coding	22	-0.353195	6.47737	6.89389	0.0086491	0.122222
ENSG00000203546	AL139353.1	protein_coding	14	-1.00476	-0.851041	6.89345	0.00865121	0.122222
ENSG00000138018	SELENOI	protein_coding	2	0.260975	4.50467	6.88998	0.00866803	0.122371
ENSG00000230724	LINC01001	lncRNA	11	-0.640629	5.19873	6.88568	0.0086889	0.122575
ENSG00000261222	AC064805.1	lncRNA	17	-0.446733	2.91925	6.8844	0.00869513	0.122575
ENSG00000211890	IGHA2	IG_C_gene	14	1.20455	5.27942	6.88243	0.00870472	0.122622
ENSG00000111331	OAS3	protein_coding	12	1.28305	8.62241	6.8802	0.0087156	0.122686
ENSG00000197705	KLHL14	protein_coding	18	0.626544	2.18893	6.87851	0.00872383	0.122705
ENSG00000162729	IGSF8	protein_coding	1	0.291029	4.37627	6.87734	0.00872956	0.122705
ENSG00000185666	SYN3	protein_coding	22	0.995061	-0.506128	6.87421	0.00874485	0.122832
ENSG00000008735	MAPK8IP2	protein_coding	22	1.13918	-1.37885	6.87191	0.00875612	0.122901
ENSG00000262001	DLGAP1-AS2	lncRNA	18	-0.48563	2.78847	6.86673	0.00878152	0.123169
ENSG00000084110	HAL	protein_coding	12	-0.509613	6.91596	6.86375	0.00879617	0.123286
ENSG00000270972	AC136475.9	lncRNA	11	0.899413	2.5134	6.86185	0.00880554	0.12331
MSTRG.31789	MSTRG.31789	novel_lncRNA	6	0.66988	-0.892268	6.86083	0.00881057	0.12331
ENSG00000123684	LPGAT1	protein_coding	1	-0.366443	7.87426	6.85329	0.00884781	0.123671
ENSG00000090054	SPTLC1	protein_coding	9	-0.235465	5.50991	6.85304	0.00884904	0.123671
ENSG00000154736	ADAMTS5	protein_coding	21	-0.555216	1.55806	6.84371	0.00889539	0.124229
ENSG00000105447	GRWD1	protein_coding	19	0.269635	4.41543	6.8419	0.00890443	0.124266
ENSG00000258376	AC004846.1	lncRNA	14	0.699207	-0.193905	6.83868	0.00892049	0.124315
ENSG00000186063	AIDA	protein_coding	1	0.332365	5.44745	6.83864	0.00892068	0.124315
ENSG00000128268	MGAT3	protein_coding	22	0.476426	2.04233	6.83103	0.00895878	0.124756
ENSG00000112078	KCTD20	protein_coding	6	-0.226701	6.63729	6.82825	0.00897272	0.124823
ENSG00000112343	TRIM38	protein_coding	6	0.448647	7.91576	6.82634	0.00898232	0.124823
ENSG00000245750	DRAIC	lncRNA	15	-0.490518	3.06091	6.82624	0.00898282	0.124823
ENSG00000142197	DOP1B	protein_coding	21	-0.264355	6.34089	6.82165	0.00900596	0.125052
ENSG00000091140	DLD	protein_coding	7	-0.254825	4.85682	6.81981	0.0090152	0.125052
ENSG00000064115	TM7SF3	protein_coding	12	-0.2327	5.10481	6.81915	0.00901852	0.125052
ENSG00000188107	EYS	protein_coding	6	-0.649211	0.829878	6.8166	0.00903144	0.125142
ENSG00000124104	SNX21	protein_coding	20	-0.37184	2.60318	6.81513	0.00903889	0.125156
ENSG00000157800	SLC37A3	protein_coding	7	-0.526819	5.87088	6.81328	0.00904826	0.125197
ENSG00000239951	IGKV3-20	IG_V_gene	2	0.695202	3.55845	6.80594	0.0090855	0.125582
ENSG00000152749	GPR180	protein_coding	13	0.298596	3.15546	6.80525	0.009089	0.125582
ENSG00000133106	EPSTI1	protein_coding	13	1.06032	6.48156	6.7997	0.0091173	0.125883
ENSG00000111335	OAS2	protein_coding	12	0.932158	7.77543	6.7973	0.00912961	0.125964
ENSG00000254911	SCARNA9	lncRNA	11	-0.878493	0.134225	6.79024	0.00916573	0.126373
ENSG00000132256	TRIM5	protein_coding	11	0.663855	5.34412	6.78445	0.00919554	0.126694
ENSG00000262151	AC133065.1	lncRNA	16	1.26858	-1.71646	6.77971	0.00921998	0.126941
ENSG00000123739	PLA2G12A	protein_coding	4	0.288301	3.69027	6.77064	0.00926698	0.127498
ENSG00000213988	ZNF90	protein_coding	19	0.391895	1.75433	6.76841	0.00927856	0.127567
ENSG00000116353	MECR	protein_coding	1	0.288301	2.86503	6.76618	0.00929016	0.127636
ENSG00000175137	SH3BP5L	protein_coding	1	-0.313398	6.72815	6.75886	0.00932832	0.12807
ENSG00000116147	TNR	protein_coding	1	0.847265	-0.778708	6.75507	0.00934815	0.128252
ENSG00000204385	SLC44A4	protein_coding	6	1.279	-0.0809949	6.74358	0.00940859	0.12899
ENSG00000257176	AC009318.1	lncRNA	12	-0.35108	3.06013	6.74091	0.00942263	0.129041
ENSG00000145147	SLIT2	protein_coding	4	1.97126	-2.04565	6.74036	0.00942555	0.129041
ENSG00000244693	CTAGE8	protein_coding	7	1.44671	-2.1573	6.72747	0.00949392	0.129791
ENSG00000274765	AC018926.1	lncRNA	15	-0.502885	1.77356	6.72737	0.00949445	0.129791
ENSG00000228203	RNF144A-AS1	lncRNA	2	0.594108	0.475329	6.72615	0.00950094	0.129791
ENSG00000006282	SPATA20	protein_coding	17	0.265779	3.51082	6.72388	0.00951305	0.129791
ENSG00000186318	BACE1	protein_coding	11	-0.475341	2.41248	6.72376	0.00951369	0.129791
ENSG00000206559	ZCWPW2	protein_coding	3	0.644934	1.07655	6.71435	0.00956401	0.13031
ENSG00000223891	OSER1-DT	lncRNA	20	-0.225614	4.6999	6.71415	0.00956507	0.13031
ENSG00000168903	BTNL3	protein_coding	5	-0.947322	3.26171	6.71108	0.00958158	0.130443
ENSG00000270562	AC097634.1	lncRNA	3	-0.395921	3.20508	6.70487	0.009615	0.130807
ENSG00000005810	MYCBP2	protein_coding	13	0.276221	8.63999	6.69942	0.00964444	0.131116
ENSG00000223648	IGHV3-64	IG_V_gene	14	1.94984	-1.92779	6.69157	0.00968698	0.131602
ENSG00000186047	DLEU7	protein_coding	13	-0.579218	0.968132	6.69015	0.00969472	0.131616
ENSG00000135932	CAB39	protein_coding	2	-0.335002	7.54409	6.6884	0.00970425	0.131653
ENSG00000139291	TMEM19	protein_coding	12	0.290087	3.54455	6.6862	0.00971622	0.131724
ENSG00000128266	GNAZ	protein_coding	22	0.59404	4.16056	6.68087	0.00974532	0.132026
ENSG00000167487	KLHL26	protein_coding	19	0.324693	3.40544	6.67091	0.00979994	0.132674
ENSG00000101361	NOP56	protein_coding	20	0.266109	5.15474	6.66476	0.00983381	0.132996
ENSG00000107281	NPDC1	protein_coding	9	0.406061	3.39141	6.66411	0.00983735	0.132996
ENSG00000143653	SCCPDH	protein_coding	1	-0.358969	2.58358	6.65692	0.00987716	0.133302
ENSG00000272545	AC023813.4	lncRNA	16	-1.22607	-1.18591	6.65675	0.0098781	0.133302
ENSG00000134317	GRHL1	protein_coding	2	0.639667	0.79265	6.65581	0.0098833	0.133302
ENSG00000211970	IGHV4-61	IG_V_gene	14	1.0433	-0.0670576	6.65507	0.00988738	0.133302
ENSG00000211949	IGHV3-23	IG_V_gene	14	0.716414	2.96425	6.65033	0.00991376	0.133565
ENSG00000179241	LDLRAD3	protein_coding	11	-0.562889	2.26594	6.64246	0.00995761	0.134063
ENSG00000285533	RELA-DT	lncRNA	11	0.423947	2.70199	6.64042	0.00996902	0.134124
ENSG00000148344	PTGES	protein_coding	9	-0.998955	0.0643607	6.63622	0.00999256	0.134348
ENSG00000136738	STAM	protein_coding	10	-0.225607	4.90558	6.63245	0.0100137	0.134539
ENSG00000163568	AIM2	protein_coding	1	0.835741	4.69955	6.62944	0.0100307	0.134572
ENSG00000120539	MASTL	protein_coding	10	0.409493	3.77631	6.62903	0.010033	0.134572
ENSG00000172403	SYNPO2	protein_coding	4	0.702136	1.04471	6.62833	0.0100369	0.134572
ENSG00000165359	INTS6L	protein_coding	X	0.247857	5.59256	6.62702	0.0100443	0.134578
ENSG00000008869	HEATR5B	protein_coding	2	0.264849	6.52703	6.6239	0.0100619	0.134722
ENSG00000286273	AC078816.1	lncRNA	3	1.45351	-1.09038	6.62109	0.0100778	0.134842
ENSG00000183520	UTP11	protein_coding	1	-0.351897	3.26056	6.61923	0.0100884	0.13489
ENSG00000002587	HS3ST1	protein_coding	4	0.570554	0.662907	6.61535	0.0101103	0.135052
ENSG00000130699	TAF4	protein_coding	20	-0.250526	5.35299	6.61464	0.0101144	0.135052
ENSG00000250410	AC112722.1	lncRNA	4	0.729499	-0.441345	6.61271	0.0101253	0.135054
ENSG00000250334	LINC00989	lncRNA	4	0.591244	3.17412	6.61214	0.0101286	0.135054
ENSG00000176087	SLC35A4	protein_coding	5	0.231623	5.64941	6.61093	0.0101355	0.135054
ENSG00000177192	PUS1	protein_coding	12	0.306779	4.0743	6.60895	0.0101468	0.135054
ENSG00000172432	GTPBP2	protein_coding	6	0.484981	6.49102	6.60853	0.0101492	0.135054
ENSG00000132600	PRMT7	protein_coding	16	0.262521	5.00981	6.60556	0.0101661	0.135187
ENSG00000075035	WSCD2	protein_coding	12	1.40879	-1.68882	6.6038	0.0101761	0.135228
ENSG00000211942	IGHV3-13	IG_V_gene	14	1.07347	-0.65073	6.59709	0.0102146	0.135494
ENSG00000065154	OAT	protein_coding	10	-0.299763	4.64878	6.59609	0.0102203	0.135494
ENSG00000229727	AC013460.1	lncRNA	2	0.885058	-0.771589	6.59557	0.0102233	0.135494
ENSG00000268555	AC123912.4	lncRNA	19	0.486503	4.5021	6.59544	0.010224	0.135494
ENSG00000185897	FFAR3	protein_coding	19	1.28229	0.247272	6.59341	0.0102357	0.135545
ENSG00000280007	AC008079.1	lncRNA	22	0.772142	1.80909	6.59235	0.0102418	0.135545
ENSG00000164509	IL31RA	protein_coding	5	0.84398	1.1849	6.58984	0.0102563	0.135644
ENSG00000164032	H2AFZ	protein_coding	4	-0.305986	5.08127	6.58715	0.0102718	0.135672
ENSG00000151773	CCDC122	protein_coding	13	0.604609	1.32134	6.58705	0.0102723	0.135672
ENSG00000181790	ADGRB1	protein_coding	8	0.383607	1.4726	6.58582	0.0102794	0.135674
ENSG00000136161	RCBTB2	protein_coding	13	-0.385402	6.19241	6.57773	0.0103263	0.1362
ENSG00000134326	CMPK2	protein_coding	2	1.24177	6.14789	6.56519	0.0103993	0.13707
ENSG00000154330	PGM5	protein_coding	9	-0.667685	2.33132	6.56161	0.0104202	0.137254
ENSG00000117016	RIMS3	protein_coding	1	0.36067	2.37698	6.55839	0.0104391	0.137356
ENSG00000149256	TENM4	protein_coding	11	-1.03199	0.557703	6.55767	0.0104433	0.137356
ENSG00000115896	PLCL1	protein_coding	2	-0.349065	4.29904	6.55627	0.0104515	0.137356
ENSG00000264572	MIR4296	miRNA	10	-0.739694	0.305216	6.55524	0.0104576	0.137356
ENSG00000185499	MUC1	protein_coding	1	0.625573	0.316264	6.55352	0.0104677	0.137356
ENSG00000127191	TRAF2	protein_coding	9	0.253666	4.34155	6.55202	0.0104765	0.137356
ENSG00000253846	PCDHGA10	protein_coding	5	0.702135	-0.0502928	6.55188	0.0104774	0.137356
ENSG00000119401	TRIM32	protein_coding	9	0.310479	3.6369	6.54138	0.0105394	0.138066
ENSG00000272144	AC025171.4	lncRNA	5	0.507894	1.43428	6.5403	0.0105458	0.138066
ENSG00000177548	RABEP2	protein_coding	16	0.362245	4.13624	6.53763	0.0105616	0.1381
ENSG00000230148	HOXB-AS1	lncRNA	17	0.476322	1.38802	6.53748	0.0105625	0.1381
ENSG00000271788	AC008875.1	lncRNA	5	0.5817	0.190701	6.53429	0.0105814	0.138174
ENSG00000102804	TSC22D1	protein_coding	13	0.328673	5.84089	6.53413	0.0105824	0.138174
ENSG00000248734	AC008906.1	lncRNA	5	-0.518586	1.36335	6.53026	0.0106054	0.138383
ENSG00000130303	BST2	protein_coding	19	0.710656	5.52038	6.52686	0.0106257	0.138543
ENSG00000105520	PLPPR2	protein_coding	19	-0.476674	6.71892	6.52582	0.010632	0.138543
ENSG00000143376	SNX27	protein_coding	1	-0.361811	7.9121	6.52202	0.0106547	0.13867
ENSG00000113441	LNPEP	protein_coding	5	0.237145	8.18948	6.5218	0.010656	0.13867
ENSG00000090776	EFNB1	protein_coding	X	0.325553	3.11505	6.52051	0.0106637	0.138678
ENSG00000096070	BRPF3	protein_coding	6	-0.226204	6.10768	6.51927	0.0106712	0.138681
ENSG00000267452	LINC02073	lncRNA	17	1.86341	-1.7772	6.51753	0.0106817	0.138681
ENSG00000107201	DDX58	protein_coding	9	0.849655	7.64363	6.51691	0.0106853	0.138681
ENSG00000273165	AL121652.1	lncRNA	2	-0.447784	1.62556	6.51315	0.0107079	0.138882
ENSG00000152684	PELO	protein_coding	5	-0.339988	4.05529	6.51079	0.0107222	0.138919
ENSG00000127947	PTPN12	protein_coding	7	-0.317502	6.89694	6.51032	0.010725	0.138919
ENSG00000124785	NRN1	protein_coding	6	1.10867	0.429079	6.50823	0.0107376	0.13899
ENSG00000100105	PATZ1	protein_coding	22	0.226339	5.48296	6.50476	0.0107586	0.139077
ENSG00000256633	AP005019.1	lncRNA	11	0.48288	0.25001	6.50475	0.0107587	0.139077
ENSG00000154328	NEIL2	protein_coding	8	0.378966	3.26702	6.5031	0.0107687	0.139114
ENSG00000171962	DRC3	protein_coding	17	-0.789233	-0.46362	6.49296	0.0108303	0.139763
ENSG00000085998	POMGNT1	protein_coding	1	0.291598	3.92761	6.49246	0.0108333	0.139763
ENSG00000058600	POLR3E	protein_coding	16	0.26992	5.4126	6.49046	0.0108455	0.139812
ENSG00000196470	SIAH1	protein_coding	16	-0.245601	4.52369	6.48948	0.0108515	0.139812
ENSG00000164683	HEY1	protein_coding	8	-0.939356	-0.0272998	6.48269	0.010893	0.140254
ENSG00000132530	XAF1	protein_coding	17	0.863585	7.3935	6.48122	0.010902	0.140278
ENSG00000137509	PRCP	protein_coding	11	-0.311128	6.49178	6.47989	0.0109101	0.14029
ENSG00000156011	PSD3	protein_coding	8	0.48763	1.56184	6.4759	0.0109347	0.140512
ENSG00000163736	PPBP	protein_coding	4	0.4262	6.55319	6.47074	0.0109665	0.140828
ENSG00000215397	SCRT2	protein_coding	20	-1.98165	-1.39178	6.4609	0.0110274	0.141517
ENSG00000071054	MAP4K4	protein_coding	2	-0.370626	8.59551	6.45407	0.0110699	0.141968
ENSG00000247317	LY6E-DT	lncRNA	8	0.591183	1.12469	6.45279	0.0110778	0.141977
ENSG00000092758	COL9A3	protein_coding	20	-0.604568	2.82028	6.44216	0.0111443	0.142735
ENSG00000139180	NDUFA9	protein_coding	12	0.267293	4.17014	6.43665	0.0111789	0.143084
ENSG00000268804	LINC02132	lncRNA	16	1.08393	-1.27287	6.43457	0.011192	0.143158
ENSG00000215533	LINC00189	lncRNA	21	-0.699225	1.47743	6.43091	0.0112151	0.143359
ENSG00000130940	CASZ1	protein_coding	1	0.308101	4.78256	6.42769	0.0112354	0.14344
ENSG00000264922	MIR4540	miRNA	9	1.0626	-1.40572	6.42704	0.0112396	0.14344
ENSG00000099246	RAB18	protein_coding	10	-0.306881	5.98175	6.42617	0.0112451	0.14344
ENSG00000182093	GET1	protein_coding	21	-0.301881	3.37176	6.42525	0.0112509	0.14344
ENSG00000091428	RAPGEF4	protein_coding	2	0.735797	-0.69891	6.42245	0.0112687	0.143572
ENSG00000236345	SCAT8	lncRNA	6	-0.562942	1.90103	6.41895	0.0112909	0.143761
ENSG00000160199	PKNOX1	protein_coding	21	-0.263346	5.16851	6.40985	0.0113489	0.144406
ENSG00000133687	TMTC1	protein_coding	12	-0.587888	4.20257	6.40392	0.0113869	0.144794
ENSG00000185000	DGAT1	protein_coding	8	-0.309202	5.44956	6.39105	0.0114697	0.145673
ENSG00000178977	LINC00324	lncRNA	17	-0.347722	3.30895	6.39053	0.0114731	0.145673
ENSG00000153207	AHCTF1	protein_coding	1	-0.348772	7.65675	6.38969	0.0114785	0.145673
ENSG00000140368	PSTPIP1	protein_coding	15	-0.333699	7.60298	6.38739	0.0114934	0.145706
ENSG00000186470	BTN3A2	protein_coding	6	-0.242725	7.25907	6.38623	0.0115009	0.145706
ENSG00000241764	AC002467.1	lncRNA	7	-0.508091	1.61775	6.38583	0.0115035	0.145706
ENSG00000128708	HAT1	protein_coding	2	-0.33318	3.68267	6.38285	0.0115229	0.145817
ENSG00000214140	PRCD	protein_coding	17	0.640377	0.52529	6.38195	0.0115287	0.145817
ENSG00000165646	SLC18A2	protein_coding	10	-0.664039	1.15721	6.37993	0.0115418	0.145817
ENSG00000157322	CLEC18A	protein_coding	16	-0.651641	1.74292	6.37799	0.0115544	0.145817
ENSG00000072954	TMEM38A	protein_coding	19	-0.584243	1.94025	6.37763	0.0115567	0.145817
ENSG00000187699	C2orf88	protein_coding	2	0.46806	4.39608	6.37756	0.0115572	0.145817
ENSG00000182489	XKRX	protein_coding	X	0.562555	1.60712	6.3718	0.0115948	0.145919
ENSG00000269954	AC022239.1	lncRNA	8	1.27869	-1.5305	6.37173	0.0115952	0.145919
ENSG00000136932	TRMO	protein_coding	9	-0.244308	5.00863	6.37097	0.0116002	0.145919
ENSG00000166704	ZNF606	protein_coding	19	0.222042	3.97678	6.37047	0.0116035	0.145919
ENSG00000162714	ZNF496	protein_coding	1	0.474538	4.83327	6.36949	0.0116099	0.145919
ENSG00000196169	KIF19	protein_coding	17	0.557436	1.7401	6.36944	0.0116102	0.145919
ENSG00000196116	TDRD7	protein_coding	9	0.635136	5.67672	6.35951	0.0116754	0.146558
ENSG00000280279	AC240565.2	lncRNA	17	-0.818977	2.63745	6.35939	0.0116762	0.146558
ENSG00000196268	ZNF493	protein_coding	19	-0.222462	5.54563	6.35721	0.0116905	0.146644
ENSG00000105576	TNPO2	protein_coding	19	0.217704	5.28671	6.35397	0.0117119	0.146812
ENSG00000168172	HOOK3	protein_coding	8	-0.216584	6.42944	6.35289	0.011719	0.146812
ENSG00000104763	ASAH1	protein_coding	8	-0.311752	7.94997	6.35011	0.0117374	0.146947
ENSG00000131591	C1orf159	protein_coding	1	0.347598	3.41554	6.34541	0.0117685	0.147243
ENSG00000111249	CUX2	protein_coding	12	0.570472	1.07335	6.33791	0.0118184	0.147692
ENSG00000179104	TMTC2	protein_coding	12	-0.284786	4.08303	6.33773	0.0118196	0.147692
ENSG00000231613	AC099568.1	lncRNA	1	-1.1393	-1.53494	6.33576	0.0118328	0.147762
ENSG00000105352	CEACAM4	protein_coding	19	-0.511824	6.59134	6.33146	0.0118614	0.148025
ENSG00000121691	CAT	protein_coding	11	-0.351324	7.88771	6.32364	0.0119139	0.148584
ENSG00000163362	INAVA	protein_coding	1	-1.71471	-1.53566	6.32245	0.0119219	0.148588
ENSG00000127954	STEAP4	protein_coding	7	-0.594896	9.08366	6.32092	0.0119322	0.148621
ENSG00000183307	TMEM121B	protein_coding	22	-0.653892	4.86526	6.31893	0.0119456	0.148622
ENSG00000110799	VWF	protein_coding	12	0.578377	2.69308	6.31865	0.0119475	0.148622
ENSG00000112701	SENP6	protein_coding	6	-0.223915	6.93008	6.31477	0.0119736	0.148852
MSTRG.4828	MSTRG.4828	novel_lncRNA	10	0.551404	0.240728	6.31204	0.0119921	0.148932
ENSG00000124429	POF1B	protein_coding	X	1.21347	-1.84583	6.31115	0.0119981	0.148932
ENSG00000149131	SERPING1	protein_coding	11	1.34232	5.2172	6.31043	0.012003	0.148932
ENSG00000090006	LTBP4	protein_coding	19	0.325477	4.83075	6.30283	0.0120546	0.149477
ENSG00000235237	Z82188.2	lncRNA	22	0.758127	-0.76787	6.30135	0.0120646	0.149506
ENSG00000169398	PTK2	protein_coding	8	0.226898	3.98716	6.29784	0.0120885	0.149707
ENSG00000174485	DENND4A	protein_coding	15	0.311838	7.328	6.29619	0.0120998	0.149751
ENSG00000136813	ECPAS	protein_coding	9	0.225783	6.48948	6.29221	0.012127	0.149993
ENSG00000269553	U62631.1	lncRNA	19	0.819232	0.0368918	6.29097	0.0121355	0.150002
ENSG00000154305	MIA3	protein_coding	1	0.323135	6.39351	6.28917	0.0121478	0.15006
ENSG00000130529	TRPM4	protein_coding	19	-0.640445	1.21552	6.28546	0.0121733	0.150199
ENSG00000175505	CLCF1	protein_coding	11	0.347956	2.2762	6.28447	0.0121801	0.150199
ENSG00000173597	SULT1B1	protein_coding	4	-0.534586	7.44412	6.28415	0.0121823	0.150199
ENSG00000156463	SH3RF2	protein_coding	5	0.820782	-0.518036	6.27818	0.0122234	0.15061
ENSG00000181409	AATK	protein_coding	17	-0.666431	7.61011	6.27366	0.0122546	0.1508
ENSG00000143702	CEP170	protein_coding	1	-0.302538	6.3702	6.27355	0.0122553	0.1508
ENSG00000167775	CD320	protein_coding	19	0.348323	3.02032	6.27259	0.012262	0.1508
ENSG00000211779	TRAV5	TR_V_gene	14	0.570507	0.393706	6.27099	0.012273	0.150805
ENSG00000141401	IMPA2	protein_coding	18	-0.3764	5.91386	6.2703	0.0122779	0.150805
ENSG00000251136	AF117829.1	lncRNA	8	0.291154	3.24189	6.26194	0.0123359	0.151422
ENSG00000269973	AC010969.2	lncRNA	2	0.424598	1.68687	6.2603	0.0123473	0.151467
ENSG00000176393	RNPEP	protein_coding	1	-0.263126	6.23594	6.25611	0.0123766	0.151687
ENSG00000113721	PDGFRB	protein_coding	5	0.556025	2.30023	6.25549	0.0123809	0.151687
ENSG00000240875	LINC00886	lncRNA	3	-0.44806	1.33176	6.25263	0.0124009	0.151837
ENSG00000182372	CLN8	protein_coding	8	0.25513	4.69027	6.24834	0.012431	0.15211
ENSG00000205571	SMN2	protein_coding	5	0.425038	1.75396	6.24616	0.0124463	0.152201
ENSG00000197321	SVIL	protein_coding	10	-0.397058	8.21877	6.24138	0.0124799	0.152377
ENSG00000247516	MIR4458HG	lncRNA	5	0.703209	-0.387592	6.24133	0.0124803	0.152377
ENSG00000155111	CDK19	protein_coding	6	-0.297459	6.24159	6.24078	0.0124842	0.152377
ENSG00000227533	SLC2A1-AS1	lncRNA	1	0.514716	1.29606	6.23967	0.012492	0.152377
ENSG00000133597	ADCK2	protein_coding	7	0.323036	3.61154	6.23726	0.012509	0.1524
ENSG00000155313	USP25	protein_coding	21	0.434479	7.15584	6.23676	0.0125125	0.1524
ENSG00000229314	ORM1	protein_coding	9	-0.976936	2.84748	6.2353	0.0125228	0.1524
ENSG00000161638	ITGA5	protein_coding	12	-0.300735	7.97009	6.23431	0.0125299	0.1524
ENSG00000272491	AL109659.2	lncRNA	1	1.33958	1.11473	6.23386	0.012533	0.1524
ENSG00000272886	DCP1A	protein_coding	3	0.195952	5.76755	6.23097	0.0125535	0.152502
ENSG00000142207	URB1	protein_coding	21	0.264697	5.50217	6.2304	0.0125575	0.152502
ENSG00000129235	TXNDC17	protein_coding	17	-0.382424	2.67919	6.22937	0.0125649	0.152502
ENSG00000187446	CHP1	protein_coding	15	-0.261289	6.80351	6.22749	0.0125782	0.152568
ENSG00000111602	TIMELESS	protein_coding	12	0.332356	3.03632	6.22473	0.0125978	0.152711
ENSG00000163840	DTX3L	protein_coding	3	0.600093	7.99591	6.22252	0.0126135	0.152774
ENSG00000170837	GPR27	protein_coding	3	-0.659972	5.08314	6.22179	0.0126187	0.152774
ENSG00000062598	ELMO2	protein_coding	20	0.292118	6.35818	6.21277	0.0126832	0.153379
ENSG00000254887	AC010247.1	lncRNA	19	0.332984	1.97876	6.2126	0.0126844	0.153379
ENSG00000272767	JMJD1C-AS1	lncRNA	10	1.18454	-1.78389	6.21032	0.0127008	0.153482
ENSG00000144455	SUMF1	protein_coding	3	-0.21452	5.13418	6.2075	0.012721	0.15363
ENSG00000150455	TIRAP	protein_coding	11	-0.239528	4.7851	6.20242	0.0127576	0.153977
ENSG00000286887	AL355881.1	lncRNA	6	-0.992882	-1.30122	6.19686	0.0127977	0.154361
ENSG00000100567	PSMA3	protein_coding	14	0.311926	4.1311	6.19582	0.0128053	0.154361
ENSG00000134758	RNF138	protein_coding	18	0.315983	5.0109	6.18749	0.0128657	0.154993
ENSG00000057657	PRDM1	protein_coding	6	0.418839	6.7946	6.18359	0.012894	0.155217
ENSG00000036565	SLC18A1	protein_coding	8	0.851462	-0.900582	6.18274	0.0129002	0.155217
ENSG00000142657	PGD	protein_coding	1	-0.472106	8.223	6.17862	0.0129303	0.155483
ENSG00000108039	XPNPEP1	protein_coding	10	0.199252	5.34946	6.17666	0.0129447	0.15549
ENSG00000285280	AL390957.1	lncRNA	1	-0.548473	2.01028	6.17576	0.0129513	0.15549
ENSG00000285827	AP001267.5	protein_coding	11	0.931723	-1.00394	6.17494	0.0129572	0.15549
ENSG00000132744	ACY3	protein_coding	11	0.890074	-1.32679	6.17354	0.0129675	0.15549
ENSG00000204516	MICB	protein_coding	6	0.391494	4.74351	6.17308	0.0129709	0.15549
ENSG00000205730	ITPRIPL2	protein_coding	16	0.43762	4.57782	6.1686	0.0130037	0.155789
ENSG00000031081	ARHGAP31	protein_coding	3	0.240872	5.2728	6.16667	0.0130179	0.155863
ENSG00000120318	ARAP3	protein_coding	5	-0.437781	7.0755	6.16466	0.0130327	0.155944
MSTRG.25254	MSTRG.25254	novel_lncRNA	22	0.435907	2.94826	6.16092	0.0130603	0.156179
ENSG00000286288	AL109809.5	lncRNA	20	-0.552032	5.30662	6.15832	0.0130795	0.156302
ENSG00000167768	KRT1	protein_coding	12	0.777344	6.16931	6.15735	0.0130867	0.156302
ENSG00000239203	AC093484.1	lncRNA	17	0.563116	0.326804	6.15417	0.0131103	0.156487
ENSG00000260086	AC007611.1	lncRNA	16	-0.749363	0.0831781	6.14957	0.0131444	0.156682
ENSG00000107816	LZTS2	protein_coding	10	0.263349	4.05275	6.14919	0.0131472	0.156682
MSTRG.28968	MSTRG.28968	novel_lncRNA	4	1.68189	-0.696387	6.14772	0.0131581	0.156682
ENSG00000137806	NDUFAF1	protein_coding	15	-0.264251	3.15646	6.14729	0.0131613	0.156682
ENSG00000108528	SLC25A11	protein_coding	17	-0.208897	5.44195	6.14656	0.0131668	0.156682
ENSG00000109927	TECTA	protein_coding	11	0.467681	1.06871	6.1368	0.0132397	0.157394
ENSG00000049759	NEDD4L	protein_coding	18	0.389227	4.3368	6.13638	0.0132428	0.157394
ENSG00000183475	ASB7	protein_coding	15	-0.203205	5.38064	6.13308	0.0132676	0.157592
ENSG00000116455	WDR77	protein_coding	1	0.28677	4.15592	6.13148	0.0132795	0.157615
ENSG00000148840	PPRC1	protein_coding	10	0.241794	5.28713	6.12937	0.0132954	0.157615
ENSG00000182010	RTKN2	protein_coding	10	-0.506439	3.2133	6.12909	0.0132975	0.157615
ENSG00000198892	SHISA4	protein_coding	1	0.847392	2.41775	6.12851	0.0133019	0.157615
ENSG00000055130	CUL1	protein_coding	7	0.237593	5.68138	6.12665	0.0133159	0.157685
ENSG00000104814	MAP4K1	protein_coding	19	0.268637	5.84861	6.12278	0.0133451	0.157917
ENSG00000069329	VPS35	protein_coding	16	-0.236791	6.45056	6.12189	0.0133518	0.157917
ENSG00000273179	AC092535.5	lncRNA	4	0.671424	-0.132791	6.12032	0.0133637	0.157962
ENSG00000125787	GNRH2	protein_coding	20	0.500825	-0.0573565	6.11551	0.0134001	0.158297
ENSG00000141664	ZCCHC2	protein_coding	18	0.758914	7.50091	6.11103	0.0134341	0.158602
ENSG00000185614	INKA1	protein_coding	3	0.635616	0.557772	6.10371	0.0134899	0.159164
ENSG00000070540	WIPI1	protein_coding	17	-0.323583	5.24322	6.10186	0.013504	0.159234
ENSG00000112293	GPLD1	protein_coding	6	0.421399	1.47506	6.09981	0.0135197	0.159323
ENSG00000135148	TRAFD1	protein_coding	12	0.597926	6.94966	6.09774	0.0135355	0.159328
ENSG00000279072	AC118758.3	lncRNA	7	1.05196	-1.69403	6.09743	0.0135379	0.159328
ENSG00000258430	AL583722.2	lncRNA	14	0.695695	-0.215066	6.09655	0.0135446	0.159328
ENSG00000165626	BEND7	protein_coding	10	-0.624061	2.54515	6.09502	0.0135563	0.159347
ENSG00000198995	MIR340	miRNA	5	-0.764028	0.603664	6.09321	0.0135703	0.159347
ENSG00000188056	TREML4	protein_coding	6	-1.02447	2.94007	6.09311	0.013571	0.159347
ENSG00000101367	MAPRE1	protein_coding	20	-0.217076	6.45766	6.09143	0.0135839	0.159347
ENSG00000138646	HERC5	protein_coding	4	1.22219	6.80419	6.09006	0.0135944	0.159347
MSTRG.10216	MSTRG.10216	novel_lncRNA	13	-0.727658	-0.652993	6.08925	0.0136007	0.159347
ENSG00000256006	AC084117.1	lncRNA	11	-1.14822	-1.3527	6.08887	0.0136036	0.159347
ENSG00000163576	EFHB	protein_coding	3	0.545362	-0.187204	6.08163	0.0136594	0.159905
ENSG00000233695	GAS6-AS1	lncRNA	13	0.31874	3.91189	6.08048	0.0136684	0.159913
ENSG00000161929	SCIMP	protein_coding	17	0.320673	5.86994	6.07436	0.0137158	0.16035
ENSG00000219626	FAM228B	protein_coding	2	-0.225205	3.95082	6.07354	0.0137221	0.16035
ENSG00000255670	AC007619.1	lncRNA	12	-0.515855	0.0820896	6.06739	0.01377	0.160771
ENSG00000174177	CTU2	protein_coding	16	0.265908	2.67824	6.06679	0.0137747	0.160771
ENSG00000211966	IGHV5-51	IG_V_gene	14	0.791664	2.08685	6.06516	0.0137874	0.160823
ENSG00000168994	PXDC1	protein_coding	6	0.55457	0.598857	6.06259	0.0138075	0.160961
ENSG00000259642	ST20-AS1	lncRNA	15	-0.446885	3.37558	6.0614	0.0138168	0.160964
ENSG00000014138	POLA2	protein_coding	11	0.256358	2.87467	6.06045	0.0138243	0.160964
ENSG00000214013	GANC	protein_coding	15	0.196796	5.60379	6.05824	0.0138415	0.161068
ENSG00000258976	AC013451.2	lncRNA	14	-0.687351	-0.302598	6.05625	0.0138572	0.161154
ENSG00000117153	KLHL12	protein_coding	1	-0.230739	5.23704	6.0514	0.0138953	0.1615
ENSG00000175550	DRAP1	protein_coding	11	0.621183	5.28549	6.04506	0.0139452	0.161984
ENSG00000183255	PTTG1IP	protein_coding	21	-0.298887	7.3694	6.04209	0.0139688	0.162161
ENSG00000218891	ZNF579	protein_coding	19	0.397536	2.44332	6.04097	0.0139776	0.162167
ENSG00000180628	PCGF5	protein_coding	10	0.447783	7.50979	6.03654	0.0140127	0.162478
MSTRG.7511	MSTRG.7511	novel_lncRNA	12	-0.521147	2.5534	6.03312	0.0140399	0.16258
ENSG00000100889	PCK2	protein_coding	14	0.27342	4.42662	6.03178	0.0140505	0.16258
ENSG00000047648	ARHGAP6	protein_coding	X	0.557095	2.662	6.03148	0.0140529	0.16258
ENSG00000180539	C9orf139	lncRNA	9	-0.394733	4.97021	6.03122	0.014055	0.16258
ENSG00000287713	AC006517.2	lncRNA	12	-0.862684	0.555321	6.02675	0.0140907	0.16288
ENSG00000111058	ACSS3	protein_coding	12	-0.560153	5.2259	6.02544	0.0141011	0.16288
ENSG00000147394	ZNF185	protein_coding	X	-0.400021	5.85584	6.02483	0.014106	0.16288
ENSG00000204370	SDHD	protein_coding	11	-0.220536	4.25131	6.02162	0.0141316	0.163065
ENSG00000219481	NBPF1	protein_coding	1	0.258046	4.28581	6.02073	0.0141388	0.163065
ENSG00000075234	TTC38	protein_coding	22	0.439621	4.92564	6.01905	0.0141523	0.163124
ENSG00000154122	ANKH	protein_coding	5	0.369456	6.8034	6.0165	0.0141727	0.163263
ENSG00000167130	DOLPP1	protein_coding	9	0.256276	2.85029	6.00703	0.014249	0.164045
ENSG00000110200	ANAPC15	protein_coding	11	-0.369112	2.57927	6.00544	0.0142618	0.164095
ENSG00000135049	AGTPBP1	protein_coding	9	-0.316279	7.56952	5.99947	0.0143101	0.164554
ENSG00000231856	AL162377.1	lncRNA	13	-0.435707	2.954	5.99787	0.0143232	0.164556
ENSG00000150527	MIA2	protein_coding	14	-0.240082	5.79887	5.99737	0.0143272	0.164556
ENSG00000134248	LAMTOR5	protein_coding	1	-0.357392	4.42267	5.99537	0.0143434	0.164645
ENSG00000198205	ZXDA	protein_coding	X	0.308553	3.15534	5.99341	0.0143594	0.164732
ENSG00000122643	NT5C3A	protein_coding	7	0.545152	5.48957	5.99124	0.0143771	0.164837
ENSG00000135503	ACVR1B	protein_coding	12	-0.31257	5.27764	5.98761	0.0144067	0.165079
ENSG00000169083	AR	protein_coding	X	0.695931	-0.0699455	5.98597	0.0144201	0.165136
ENSG00000155506	LARP1	protein_coding	5	0.247229	7.71157	5.98447	0.0144324	0.165179
ENSG00000272638	AC006027.1	lncRNA	7	0.492467	0.900683	5.98134	0.0144581	0.165359
ENSG00000117400	MPL	protein_coding	1	0.790166	1.93766	5.98048	0.0144651	0.165359
ENSG00000114923	SLC4A3	protein_coding	2	0.59708	0.020591	5.97217	0.0145334	0.165831
ENSG00000196123	KIAA0895L	protein_coding	16	0.67973	2.2954	5.97211	0.0145339	0.165831
ENSG00000167601	AXL	protein_coding	19	0.997166	-0.732703	5.97154	0.0145386	0.165831
ENSG00000184545	DUSP8	protein_coding	11	0.497133	2.11799	5.97078	0.0145449	0.165831
ENSG00000169967	MAP3K2	protein_coding	2	-0.34447	8.28943	5.96981	0.0145529	0.165831
ENSG00000134575	ACP2	protein_coding	11	0.260585	4.02731	5.96865	0.0145625	0.165831
ENSG00000013573	DDX11	protein_coding	12	-0.313365	4.18265	5.96821	0.014566	0.165831
ENSG00000133318	RTN3	protein_coding	11	-0.449357	8.26399	5.96533	0.0145899	0.165965
ENSG00000156869	FRRS1	protein_coding	1	0.483875	1.96401	5.96403	0.0146006	0.165965
ENSG00000211637	IGLV4-69	IG_V_gene	22	1.01047	0.113093	5.9637	0.0146034	0.165965
ENSG00000125826	RBCK1	protein_coding	20	0.520469	7.23835	5.95867	0.0146451	0.166342
ENSG00000258082	AL391832.3	lncRNA	1	-0.593469	2.85923	5.95282	0.0146938	0.166743
ENSG00000174516	PELI3	protein_coding	11	-0.318965	3.49857	5.95174	0.0147028	0.166743
ENSG00000286458	AC083870.1	lncRNA	7	-1.252	-1.56929	5.94964	0.0147203	0.166743
ENSG00000145555	MYO10	protein_coding	5	0.687729	2.28069	5.94936	0.0147226	0.166743
ENSG00000287131	AC096970.1	lncRNA	3	-0.788985	1.36487	5.94929	0.0147232	0.166743
ENSG00000070214	SLC44A1	protein_coding	9	-0.211859	5.1753	5.94807	0.0147334	0.166762
ENSG00000189060	H1F0	protein_coding	22	0.542453	5.4015	5.94635	0.0147478	0.166808
ENSG00000136444	RSAD1	protein_coding	17	0.264921	4.41686	5.94553	0.0147546	0.166808
ENSG00000272379	AL008729.2	lncRNA	6	-0.614316	0.833903	5.94293	0.0147764	0.166901
ENSG00000128218	VPREB3	protein_coding	22	0.449383	1.68239	5.9425	0.0147801	0.166901
ENSG00000211638	IGLV8-61	IG_V_gene	22	0.980371	0.117758	5.94059	0.0147961	0.166976
ENSG00000257322	AC138123.1	lncRNA	12	-0.690732	0.509703	5.93918	0.0148079	0.166976
ENSG00000286263	AL391832.4	lncRNA	1	-1.0519	-0.716319	5.93865	0.0148124	0.166976
ENSG00000260916	CCPG1	protein_coding	15	-0.336458	5.78444	5.9325	0.0148641	0.167462
ENSG00000124201	ZNFX1	protein_coding	20	0.52227	8.63604	5.92863	0.0148968	0.167655
ENSG00000170190	SLC16A5	protein_coding	17	-0.361585	5.29009	5.92844	0.0148984	0.167655
ENSG00000131471	AOC3	protein_coding	17	-0.482495	3.74557	5.92628	0.0149167	0.167763
ENSG00000115750	TAF1B	protein_coding	2	0.290935	3.573	5.92186	0.0149542	0.168066
ENSG00000180233	ZNRF2	protein_coding	7	0.367365	4.83632	5.92107	0.0149608	0.168066
ENSG00000282393	AC016588.2	lncRNA	19	1.10003	-1.23097	5.91637	0.0150008	0.168418
ENSG00000259065	AC005520.2	lncRNA	14	0.481867	0.640922	5.91181	0.0150397	0.168757
ENSG00000134602	STK26	protein_coding	X	-0.253869	5.30878	5.91042	0.0150516	0.168793
ENSG00000261236	BOP1	protein_coding	8	0.299002	3.71223	5.90724	0.0150788	0.168964
ENSG00000237422	AL158071.4	lncRNA	9	0.54873	1.70516	5.90656	0.0150846	0.168964
ENSG00000154188	ANGPT1	protein_coding	8	-0.708895	2.02635	5.90559	0.0150929	0.168964
ENSG00000143457	GOLPH3L	protein_coding	1	0.254828	4.27594	5.8993	0.0151469	0.169472
ENSG00000163235	TGFA	protein_coding	2	-0.602627	5.67619	5.89627	0.015173	0.169665
ENSG00000124507	PACSIN1	protein_coding	6	0.436629	2.01572	5.89429	0.01519	0.169759
ENSG00000287100	AL078600.1	lncRNA	6	0.494961	1.66582	5.89185	0.0152111	0.169896
ENSG00000185963	BICD2	protein_coding	9	-0.284911	7.27789	5.88658	0.0152567	0.170213
MSTRG.28123	MSTRG.28123	novel_lncRNA	4	-0.61428	1.5796	5.88564	0.0152648	0.170213
ENSG00000129450	SIGLEC9	protein_coding	19	-0.460536	7.39051	5.88525	0.0152682	0.170213
ENSG00000107554	DNMBP	protein_coding	10	-0.217871	4.76075	5.88453	0.0152744	0.170213
ENSG00000131149	GSE1	protein_coding	16	0.302862	6.69457	5.88116	0.0153037	0.170416
ENSG00000175938	ORAI3	protein_coding	16	-0.282427	4.25155	5.88042	0.0153102	0.170416
ENSG00000242574	HLA-DMB	protein_coding	6	0.283262	5.7948	5.87231	0.0153809	0.171106
ENSG00000160856	FCRL3	protein_coding	1	0.313177	5.70137	5.86893	0.0154104	0.171337
ENSG00000106588	PSMA2	protein_coding	7	0.268617	2.61261	5.86778	0.0154205	0.17135
ENSG00000114030	KPNA1	protein_coding	3	-0.249879	6.62303	5.86268	0.0154653	0.171748
ENSG00000144061	NPHP1	protein_coding	2	0.830481	-0.996613	5.86169	0.0154739	0.171748
ENSG00000228109	MELTF-AS1	lncRNA	3	0.826799	-1.25255	5.85779	0.0155083	0.172031
ENSG00000164649	CDCA7L	protein_coding	7	0.325288	4.08426	5.85585	0.0155254	0.172123
ENSG00000128604	IRF5	protein_coding	7	0.499205	5.83031	5.85374	0.015544	0.172232
ENSG00000079805	DNM2	protein_coding	19	-0.260602	8.88711	5.85162	0.0155628	0.172341
ENSG00000158887	MPZ	protein_coding	1	-0.390629	3.72357	5.84569	0.0156152	0.172754
ENSG00000260244	AC104083.1	lncRNA	4	0.836083	-0.0552867	5.84541	0.0156178	0.172754
ENSG00000267892	AC022144.1	lncRNA	19	0.988364	-1.31545	5.84268	0.015642	0.172913
ENSG00000174123	TLR10	protein_coding	4	0.372262	4.469	5.84179	0.0156499	0.172913
ENSG00000111640	GAPDH	protein_coding	12	-0.328805	9.27675	5.83896	0.0156751	0.173021
ENSG00000104921	FCER2	protein_coding	19	0.35204	3.65522	5.83636	0.0156983	0.173021
ENSG00000133818	RRAS2	protein_coding	11	0.32045	3.72791	5.83393	0.01572	0.173021
ENSG00000091831	ESR1	protein_coding	6	0.505535	1.28883	5.83355	0.0157234	0.173021
ENSG00000228794	LINC01128	lncRNA	1	0.275098	4.84193	5.83319	0.0157266	0.173021
ENSG00000205213	LGR4	protein_coding	11	0.56191	0.607959	5.83317	0.0157267	0.173021
ENSG00000207622	MIR619	miRNA	12	-0.663053	0.254573	5.83295	0.0157287	0.173021
ENSG00000102230	PCYT1B	protein_coding	X	0.648748	1.5868	5.83272	0.0157308	0.173021
ENSG00000149573	MPZL2	protein_coding	11	-0.447436	3.13093	5.82915	0.0157627	0.173274
ENSG00000030110	BAK1	protein_coding	6	0.287678	4.88286	5.82806	0.0157725	0.173283
ENSG00000228495	LINC01013	lncRNA	6	0.768526	-0.375449	5.81829	0.0158604	0.174113
ENSG00000147642	SYBU	protein_coding	8	1.03702	-1.34908	5.81761	0.0158665	0.174113
ENSG00000153563	CD8A	protein_coding	2	0.33983	6.43471	5.81669	0.0158748	0.174113
ENSG00000241294	IGKV2-24	IG_V_gene	2	0.731718	0.107116	5.81487	0.0158912	0.174129
ENSG00000286813	AC015871.7	lncRNA	15	-0.447938	4.04857	5.81374	0.0159015	0.174129
ENSG00000182923	CEP63	protein_coding	3	-0.376884	6.65873	5.81355	0.0159031	0.174129
ENSG00000131966	ACTR10	protein_coding	14	-0.204284	4.82389	5.81041	0.0159316	0.174343
ENSG00000177025	C19orf18	protein_coding	19	0.815862	-0.706619	5.80891	0.0159452	0.174394
ENSG00000110077	MS4A6A	protein_coding	11	-0.38131	7.02461	5.79933	0.0160322	0.175247
ENSG00000166436	TRIM66	protein_coding	11	-0.257734	5.44131	5.79803	0.0160441	0.175279
ENSG00000186431	FCAR	protein_coding	19	-0.594334	6.40875	5.79661	0.0160571	0.175323
ENSG00000211652	IGLV7-43	IG_V_gene	22	0.941627	0.311706	5.79414	0.0160797	0.175471
ENSG00000167912	AC090152.1	lncRNA	8	0.448562	0.667043	5.79277	0.0160922	0.175509
ENSG00000165283	STOML2	protein_coding	9	0.321864	4.45644	5.78487	0.0161647	0.176201
ENSG00000266805	AP005432.1	lncRNA	18	-0.449377	2.75052	5.78217	0.0161895	0.176373
ENSG00000124641	MED20	protein_coding	6	-0.235399	3.53367	5.78117	0.0161987	0.176374
ENSG00000140455	USP3	protein_coding	15	-0.254313	7.87066	5.77128	0.0162901	0.17727
ENSG00000275464	FP565260.1	protein_coding	21	0.269902	2.92783	5.76967	0.0163051	0.177334
ENSG00000224137	LINC01857	lncRNA	2	0.726683	-0.659896	5.76746	0.0163256	0.177458
ENSG00000178935	ZNF552	protein_coding	19	-0.319096	4.65589	5.76335	0.0163638	0.17768
ENSG00000090530	P3H2	protein_coding	3	0.760306	-0.753537	5.76328	0.0163645	0.17768
ENSG00000273117	AC144652.1	lncRNA	7	0.561907	0.665318	5.76232	0.0163735	0.17768
ENSG00000026950	BTN3A1	protein_coding	6	0.272101	7.86367	5.75776	0.016416	0.178042
ENSG00000211625	IGKV3D-20	IG_V_gene	2	1.00478	-1.34516	5.74991	0.0164895	0.178659
ENSG00000141505	ASGR1	protein_coding	17	-0.418925	2.79374	5.74973	0.0164912	0.178659
ENSG00000004660	CAMKK1	protein_coding	17	-0.465743	4.9014	5.73942	0.0165883	0.179611
ENSG00000288156	AC104530.1	lncRNA	19	-0.357546	5.96443	5.73779	0.0166036	0.179677
ENSG00000170677	SOCS6	protein_coding	18	-0.461664	2.24922	5.73495	0.0166305	0.179868
ENSG00000225964	NRIR	lncRNA	2	0.85381	3.04401	5.7335	0.0166442	0.179917
ENSG00000137275	RIPK1	protein_coding	6	0.272485	6.33203	5.72819	0.0166946	0.180197
ENSG00000188037	CLCN1	protein_coding	7	-0.940995	-0.853951	5.72761	0.0167002	0.180197
ENSG00000138395	CDK15	protein_coding	2	1.3251	-1.49477	5.72712	0.0167048	0.180197
ENSG00000100504	PYGL	protein_coding	14	-0.571587	8.80392	5.72687	0.0167072	0.180197
ENSG00000135924	DNAJB2	protein_coding	2	0.409101	6.52432	5.72254	0.0167485	0.180542
ENSG00000099822	HCN2	protein_coding	19	0.507346	1.04467	5.72046	0.0167683	0.180656
ENSG00000177628	GBA	protein_coding	1	-0.304524	5.56973	5.71403	0.0168298	0.181203
ENSG00000137628	DDX60	protein_coding	4	0.826082	6.57182	5.71243	0.0168452	0.181203
ENSG00000063127	SLC6A16	protein_coding	19	0.233046	3.6553	5.71224	0.016847	0.181203
ENSG00000145708	CRHBP	protein_coding	5	-0.78158	-0.587969	5.70522	0.0169146	0.181829
ENSG00000221808	MIR1256	miRNA	1	1.28982	-1.69123	5.70329	0.0169331	0.181928
ENSG00000207719	MIR623	miRNA	13	0.448846	0.790454	5.69933	0.0169714	0.182239
ENSG00000196923	PDLIM7	protein_coding	5	-0.546684	7.20886	5.69188	0.0170436	0.182914
ENSG00000231970	AL355490.2	lncRNA	10	-0.789742	-0.0626884	5.68725	0.0170886	0.183211
ENSG00000168924	LETM1	protein_coding	4	0.219543	5.19064	5.68709	0.0170902	0.183211
ENSG00000232807	AL137186.2	lncRNA	10	-0.572649	0.984229	5.6855	0.0171056	0.183212
ENSG00000101474	APMAP	protein_coding	20	-0.429866	7.7273	5.68515	0.017109	0.183212
ENSG00000105287	PRKD2	protein_coding	19	0.465903	7.92079	5.6827	0.017133	0.183368
ENSG00000162702	ZNF281	protein_coding	1	-0.336031	6.12354	5.68028	0.0171566	0.183385
ENSG00000091972	CD200	protein_coding	3	0.438713	2.10648	5.68002	0.0171592	0.183385
ENSG00000173369	C1QB	protein_coding	1	1.16924	1.36413	5.67964	0.0171629	0.183385
ENSG00000223496	EXOSC6	protein_coding	16	0.231909	4.92461	5.67553	0.0172031	0.183714
ENSG00000213024	NUP62	protein_coding	19	0.220309	5.75891	5.67267	0.0172312	0.183722
ENSG00000231113	AL035587.1	lncRNA	6	-0.340824	4.28653	5.67223	0.0172356	0.183722
ENSG00000141560	FN3KRP	protein_coding	17	0.252927	3.67422	5.67201	0.0172377	0.183722
ENSG00000260806	AL163051.1	lncRNA	14	0.677745	-0.763806	5.6714	0.0172437	0.183722
ENSG00000114902	SPCS1	protein_coding	3	-0.189678	4.67946	5.66938	0.0172635	0.183722
MSTRG.35151	MSTRG.35151	novel_lncRNA	7	1.54449	-1.92177	5.66737	0.0172833	0.183722
ENSG00000258919	AL049836.1	lncRNA	14	-1.26312	-1.22811	5.66705	0.0172865	0.183722
ENSG00000158270	COLEC12	protein_coding	18	-1.4457	-1.56505	5.66654	0.0172915	0.183722
ENSG00000090975	PITPNM2	protein_coding	12	0.332852	5.26098	5.6661	0.0172959	0.183722
ENSG00000133962	CATSPERB	protein_coding	14	0.440948	2.19745	5.66586	0.0172983	0.183722
ENSG00000104154	SLC30A4	protein_coding	15	0.302142	2.58446	5.65837	0.0173723	0.184407
ENSG00000182117	NOP10	protein_coding	15	-0.34193	4.95046	5.65702	0.0173857	0.184429
ENSG00000228150	AL357140.2	lncRNA	1	-0.949566	-0.823483	5.65625	0.0173933	0.184429
ENSG00000061938	TNK2	protein_coding	3	0.444248	7.76401	5.65354	0.0174202	0.184614
ENSG00000287778	AC006230.1	lncRNA	4	0.416717	1.7218	5.65075	0.0174479	0.184807
ENSG00000226479	TMEM185B	protein_coding	2	0.487285	6.23132	5.6498	0.0174574	0.184807
ENSG00000080007	DDX43	protein_coding	6	0.701056	-0.379636	5.64641	0.0174911	0.185063
ENSG00000171604	CXXC5	protein_coding	5	0.273638	4.60577	5.64364	0.0175188	0.18524
ENSG00000137166	FOXP4	protein_coding	6	0.256981	4.05649	5.64284	0.0175268	0.18524
ENSG00000160213	CSTB	protein_coding	21	-0.259875	5.24194	5.64019	0.0175533	0.185295
ENSG00000125821	DTD1	protein_coding	20	-0.244838	3.37334	5.64003	0.0175549	0.185295
ENSG00000162378	ZYG11B	protein_coding	1	-0.246614	5.90456	5.63947	0.0175606	0.185295
ENSG00000066294	CD84	protein_coding	1	0.219802	6.66469	5.63736	0.0175817	0.185417
ENSG00000262412	AL160291.1	lncRNA	10	0.735889	-1.00745	5.63599	0.0175954	0.185461
ENSG00000165644	COMTD1	protein_coding	10	0.379668	2.22822	5.63257	0.0176297	0.18564
ENSG00000074657	ZNF532	protein_coding	18	0.265361	4.12484	5.63236	0.0176319	0.18564
ENSG00000116688	MFN2	protein_coding	1	-0.299981	7.10852	5.63146	0.017641	0.18564
MSTRG.25798	MSTRG.25798	novel_lncRNA	3	0.635287	0.165114	5.63017	0.0176539	0.185676
ENSG00000271555	AC113139.1	lncRNA	8	-0.923202	-1.20543	5.61968	0.0177599	0.18669
ENSG00000260052	AC023813.3	lncRNA	16	-0.836066	-0.409175	5.61466	0.0178109	0.18707
ENSG00000151650	VENTX	protein_coding	10	-0.397616	3.09448	5.61423	0.0178152	0.18707
ENSG00000131069	ACSS2	protein_coding	20	-0.255409	5.16655	5.61168	0.0178411	0.18724
ENSG00000131370	SH3BP5	protein_coding	3	-0.234506	6.42634	5.60863	0.0178723	0.187458
ENSG00000024862	CCDC28A	protein_coding	6	-0.292193	4.13018	5.60776	0.0178811	0.187458
ENSG00000101966	XIAP	protein_coding	X	0.288898	6.28403	5.60232	0.0179367	0.187903
ENSG00000174106	LEMD3	protein_coding	12	0.180348	5.79764	5.60172	0.0179429	0.187903
ENSG00000143164	DCAF6	protein_coding	1	0.240452	6.12402	5.60077	0.0179526	0.187904
ENSG00000182809	CRIP2	protein_coding	14	-0.517242	2.39481	5.59458	0.0180161	0.188467
ENSG00000131480	AOC2	protein_coding	17	-0.383173	4.58819	5.59333	0.0180289	0.1885
ENSG00000250312	ZNF718	protein_coding	4	0.203759	3.95556	5.59194	0.0180433	0.18855
MSTRG.24412	MSTRG.24412	novel_lncRNA	21	-0.962146	-0.114677	5.58842	0.0180796	0.188726
ENSG00000185219	ZNF445	protein_coding	3	-0.318953	7.46434	5.58842	0.0180796	0.188726
ENSG00000129295	LRRC6	protein_coding	8	-0.427178	4.13025	5.58379	0.0181275	0.188897
ENSG00000135090	TAOK3	protein_coding	12	-0.223203	7.04715	5.58365	0.0181289	0.188897
ENSG00000183955	KMT5A	protein_coding	12	-0.215905	4.62162	5.58342	0.0181313	0.188897
ENSG00000204264	PSMB8	protein_coding	6	0.383823	6.90744	5.58297	0.018136	0.188897
ENSG00000185627	PSMD13	protein_coding	11	-0.17359	5.62348	5.58215	0.0181445	0.188897
ENSG00000211593	IGKJ5	IG_J_gene	2	0.569284	0.206117	5.58015	0.0181651	0.189011
ENSG00000158717	RNF166	protein_coding	16	-0.296491	7.58048	5.5772	0.0181958	0.189174
ENSG00000273399	AL159169.3	lncRNA	9	0.69606	-0.815523	5.57654	0.0182026	0.189174
ENSG00000196517	SLC6A9	protein_coding	1	0.71878	3.90798	5.57507	0.0182179	0.189174
ENSG00000179051	RCC2	protein_coding	1	0.196164	6.58542	5.57401	0.018229	0.189174
MSTRG.28158	MSTRG.28158	novel_lncRNA	4	-2.08868	-1.80791	5.57327	0.0182366	0.189174
ENSG00000273345	AC104109.4	lncRNA	5	-0.459534	0.632053	5.57211	0.0182488	0.189174
ENSG00000160191	PDE9A	protein_coding	21	0.415945	2.26267	5.5721	0.0182489	0.189174
ENSG00000197956	S100A6	protein_coding	1	-0.424122	7.93033	5.56964	0.0182745	0.189339
MSTRG.21558	MSTRG.21558	novel_lncRNA	2	-0.434678	2.37255	5.56726	0.0182994	0.189496
ENSG00000168676	KCTD19	protein_coding	16	1.39616	-1.4935	5.56416	0.0183318	0.18973
ENSG00000205423	CNEP1R1	protein_coding	16	-0.293846	5.03552	5.56046	0.0183706	0.190031
ENSG00000119900	OGFRL1	protein_coding	6	-0.374226	8.50574	5.55648	0.0184124	0.190363
ENSG00000131236	CAP1	protein_coding	1	-0.326424	9.1883	5.55485	0.0184296	0.190439
ENSG00000112419	PHACTR2	protein_coding	6	0.319141	5.85329	5.55171	0.0184627	0.19068
ENSG00000129493	HEATR5A	protein_coding	14	-0.237475	4.44864	5.55076	0.0184727	0.190682
ENSG00000185880	TRIM69	protein_coding	15	0.347577	5.69578	5.5492	0.0184891	0.190694
ENSG00000197766	CFD	protein_coding	19	0.492234	5.95242	5.54879	0.0184935	0.190694
ENSG00000057252	SOAT1	protein_coding	1	-0.203204	6.22026	5.5472	0.0185103	0.190725
ENSG00000198740	ZNF652	protein_coding	17	-0.258327	7.56246	5.54651	0.0185176	0.190725
ENSG00000196209	SIRPB2	protein_coding	20	-0.369099	7.82446	5.54573	0.0185259	0.190725
ENSG00000128594	LRRC4	protein_coding	7	-0.548966	6.82154	5.53965	0.0185903	0.191287
ENSG00000284930	AC005280.2	lncRNA	14	-0.489736	4.22075	5.53778	0.0186102	0.191391
ENSG00000116863	ADPRHL2	protein_coding	1	0.369149	4.1514	5.53635	0.0186254	0.191446
ENSG00000138375	SMARCAL1	protein_coding	2	0.19571	4.72737	5.5307	0.0186856	0.191933
ENSG00000124688	MAD2L1BP	protein_coding	6	0.382128	3.8564	5.53006	0.0186925	0.191933
ENSG00000088832	FKBP1A	protein_coding	20	-0.284478	7.68936	5.5279	0.0187155	0.192068
ENSG00000130669	PAK4	protein_coding	19	0.268201	3.62754	5.52476	0.0187492	0.192312
ENSG00000118520	ARG1	protein_coding	6	-0.767188	3.71462	5.51817	0.0188199	0.192936
ENSG00000160256	FAM207A	protein_coding	21	0.28299	2.98502	5.50905	0.0189184	0.193843
ENSG00000089505	CMTM1	protein_coding	16	-0.457134	5.06675	5.50398	0.0189732	0.194114
ENSG00000211965	IGHV3-49	IG_V_gene	14	0.903026	0.364941	5.50321	0.0189816	0.194114
ENSG00000260941	LINC00622	lncRNA	1	-1.0098	-0.96193	5.5032	0.0189817	0.194114
ENSG00000120254	MTHFD1L	protein_coding	6	0.300251	2.62185	5.50293	0.0189847	0.194114
ENSG00000280441	FP236383.3	lncRNA	21	0.822904	-0.364798	5.49684	0.0190509	0.194617
ENSG00000267749	AC092068.3	lncRNA	19	0.539555	1.72752	5.49657	0.0190538	0.194617
ENSG00000122733	PHF24	protein_coding	9	-0.768311	0.549334	5.49427	0.0190789	0.19477
ENSG00000124103	FAM209A	protein_coding	20	-0.418752	1.92849	5.49244	0.0190988	0.194872
ENSG00000060491	OGFR	protein_coding	20	0.399957	7.20034	5.49027	0.0191226	0.195012
ENSG00000137965	IFI44	protein_coding	1	1.10449	6.08778	5.48702	0.0191581	0.195108
ENSG00000133059	DSTYK	protein_coding	1	-0.213212	5.47731	5.48673	0.0191613	0.195108
ENSG00000132321	IQCA1	protein_coding	2	-0.87275	-1.35927	5.48622	0.019167	0.195108
ENSG00000135250	SRPK2	protein_coding	7	-0.273281	7.26276	5.48548	0.0191751	0.195108
ENSG00000106012	IQCE	protein_coding	7	-0.310368	5.1472	5.48467	0.0191839	0.195108
ENSG00000106327	TFR2	protein_coding	7	0.536937	2.95984	5.48393	0.0191921	0.195108
ENSG00000144468	RHBDD1	protein_coding	2	0.261931	5.71731	5.48143	0.0192196	0.195285
ENSG00000272918	AC005070.3	lncRNA	7	-0.371112	3.41004	5.47879	0.0192485	0.19531
ENSG00000186230	ZNF749	protein_coding	19	0.353813	2.78563	5.47822	0.0192549	0.19531
ENSG00000178814	OPLAH	protein_coding	8	-0.783675	4.14374	5.47804	0.0192568	0.19531
ENSG00000066735	KIF26A	protein_coding	14	0.853923	-0.582455	5.47756	0.0192621	0.19531
ENSG00000165061	ZMAT4	protein_coding	8	0.883017	-0.549921	5.47279	0.0193147	0.195457
ENSG00000172939	OXSR1	protein_coding	3	-0.221426	6.24063	5.47249	0.0193181	0.195457
ENSG00000237604	AP001056.1	lncRNA	21	0.808116	-0.402661	5.47249	0.0193181	0.195457
ENSG00000042286	AIFM2	protein_coding	10	0.353876	2.4577	5.47236	0.0193195	0.195457
ENSG00000130413	STK33	protein_coding	11	-0.611634	-0.370608	5.47109	0.0193336	0.195457
ENSG00000246363	LINC02458	lncRNA	12	-0.75093	0.520704	5.47079	0.0193369	0.195457
MSTRG.21557	MSTRG.21557	novel_lncRNA	2	0.378181	3.45461	5.46667	0.0193825	0.195632
ENSG00000283597	FAM169B	protein_coding	15	-0.702551	1.69142	5.46634	0.0193862	0.195632
ENSG00000165209	STRBP	protein_coding	9	0.317805	4.55593	5.46566	0.0193937	0.195632
ENSG00000125827	TMX4	protein_coding	20	-0.32256	7.30765	5.46392	0.0194131	0.195632
ENSG00000101265	RASSF2	protein_coding	20	-0.377695	9.94893	5.46375	0.019415	0.195632
ENSG00000124164	VAPB	protein_coding	20	-0.189332	5.89456	5.46301	0.0194232	0.195632
ENSG00000287958	AC092053.5	lncRNA	3	0.493113	1.33004	5.46289	0.0194245	0.195632
MSTRG.38153	MSTRG.38153	novel_lncRNA	9	0.887743	1.41197	5.45821	0.0194766	0.196055
ENSG00000100228	RAB36	protein_coding	22	-0.469946	2.62331	5.45277	0.0195373	0.196564
ENSG00000249673	NOP14-AS1	lncRNA	4	-0.212143	4.41046	5.45018	0.0195663	0.196696
ENSG00000085449	WDFY1	protein_coding	2	0.397592	4.87401	5.4498	0.0195706	0.196696
ENSG00000162894	FCMR	protein_coding	1	0.280864	7.65519	5.44705	0.0196014	0.196823
ENSG00000264920	AC018521.5	lncRNA	17	0.311362	2.05605	5.44686	0.0196035	0.196823
ENSG00000211455	STK38L	protein_coding	12	-0.301243	5.81369	5.44338	0.0196427	0.197115
ENSG00000103642	LACTB	protein_coding	15	0.399911	4.95344	5.44243	0.0196533	0.19712
ENSG00000266750	MIR4645	miRNA	6	0.853813	-1.15923	5.44041	0.0196761	0.197247
ENSG00000272279	AL512329.2	lncRNA	6	0.871645	-1.09538	5.43823	0.0197007	0.197298
ENSG00000140932	CMTM2	protein_coding	16	-0.590092	5.09247	5.43816	0.0197015	0.197298
ENSG00000177842	ZNF620	protein_coding	3	0.311033	1.35214	5.43258	0.0197645	0.197749
ENSG00000285571	AL513548.4	lncRNA	6	0.891822	-0.955477	5.43238	0.0197667	0.197749
ENSG00000211938	IGHV3-7	IG_V_gene	14	0.911607	2.17102	5.43064	0.0197865	0.197844
ENSG00000243667	WDR92	protein_coding	2	0.358737	1.94701	5.42974	0.0197966	0.197844
ENSG00000125744	RTN2	protein_coding	19	-0.452273	3.42853	5.42669	0.0198313	0.198089
ENSG00000104524	PYCR3	protein_coding	8	0.435773	2.21564	5.42569	0.0198426	0.1981
ENSG00000283155	AC116353.5	lncRNA	5	-0.981784	-0.478216	5.42223	0.019882	0.198392
ENSG00000189152	GRAPL	protein_coding	17	0.572691	-0.0787299	5.4213	0.0198925	0.198395
ENSG00000132382	MYBBP1A	protein_coding	17	0.246721	5.02085	5.41849	0.0199246	0.198614
ENSG00000103034	NDRG4	protein_coding	16	1.07471	-1.77248	5.41534	0.0199606	0.19887
ENSG00000151490	PTPRO	protein_coding	12	0.374588	3.14087	5.41248	0.0199933	0.199095
ENSG00000182378	PLCXD1	protein_coding	X	0.282671	3.92682	5.41013	0.0200202	0.19926
ENSG00000187231	SESTD1	protein_coding	2	0.316368	5.09147	5.40587	0.0200691	0.199645
ENSG00000100994	PYGB	protein_coding	20	0.22187	5.92117	5.40355	0.0200958	0.199776
ENSG00000186193	SAPCD2	protein_coding	9	0.504712	1.3668	5.40295	0.0201028	0.199776
ENSG00000197601	FAR1	protein_coding	11	-0.344482	6.9674	5.39951	0.0201424	0.199998
ENSG00000158869	FCER1G	protein_coding	1	-0.444893	6.90639	5.39923	0.0201457	0.199998
ENSG00000169896	ITGAM	protein_coding	16	-0.486218	8.64014	5.38981	0.0202547	0.200934
ENSG00000187997	C17orf99	protein_coding	17	1.04631	-0.0386184	5.3888	0.0202664	0.200934
ENSG00000012048	BRCA1	protein_coding	17	-0.351165	3.81542	5.38783	0.0202776	0.200934
ENSG00000165175	MID1IP1	protein_coding	X	-0.241983	6.16756	5.38751	0.0202814	0.200934
ENSG00000106078	COBL	protein_coding	7	0.808879	-1.25096	5.38663	0.0202916	0.200934
ENSG00000084693	AGBL5	protein_coding	2	0.28185	3.25265	5.38523	0.0203079	0.200993
ENSG00000172578	KLHL6	protein_coding	3	0.203806	6.57285	5.38409	0.0203212	0.201023
ENSG00000177685	CRACR2B	protein_coding	11	0.598252	1.60989	5.38092	0.0203581	0.201286
ENSG00000163449	TMEM169	protein_coding	2	-0.358179	1.91715	5.37798	0.0203925	0.201508
ENSG00000102572	STK24	protein_coding	13	0.252403	7.49109	5.37718	0.0204019	0.201508
ENSG00000136816	TOR1B	protein_coding	9	0.59882	5.6051	5.37604	0.0204152	0.201508
ENSG00000169660	HEXD	protein_coding	17	0.315581	5.06868	5.37523	0.0204247	0.201508
ENSG00000064199	SPA17	protein_coding	11	-1.2603	-1.16611	5.37382	0.0204412	0.201508
ENSG00000204625	HCG9	lncRNA	6	0.81994	-0.651551	5.37369	0.0204427	0.201508
ENSG00000119929	CUTC	protein_coding	10	-0.240616	3.71437	5.369	0.0204978	0.201949
ENSG00000167280	ENGASE	protein_coding	17	0.257657	5.49543	5.36804	0.020509	0.201957
ENSG00000230266	XXYLT1-AS2	lncRNA	3	1.102	-0.602538	5.36577	0.0205357	0.202118
ENSG00000136718	IMP4	protein_coding	2	0.191128	4.43351	5.36379	0.0205591	0.20218
ENSG00000104835	SARS2	protein_coding	19	0.43384	0.641832	5.36309	0.0205673	0.20218
ENSG00000173372	C1QA	protein_coding	1	0.920405	1.87488	5.36259	0.0205732	0.20218
ENSG00000213903	LTB4R	protein_coding	14	-0.403766	6.66487	5.3609	0.0205932	0.202274
ENSG00000133639	BTG1	protein_coding	12	-0.216016	8.69892	5.35891	0.0206166	0.202403
ENSG00000163898	LIPH	protein_coding	3	0.755884	-0.0638889	5.35546	0.0206575	0.202702
ENSG00000112290	WASF1	protein_coding	6	0.465649	0.608832	5.35392	0.0206757	0.202778
ENSG00000227057	WDR46	protein_coding	6	0.221415	4.26045	5.3498	0.0207246	0.203156
MSTRG.9298	MSTRG.9298	novel_lncRNA	12	-0.529369	0.958455	5.3481	0.0207449	0.203252
ENSG00000285872	AC007240.3	lncRNA	2	-0.942288	-0.512414	5.34281	0.0208079	0.203767
ENSG00000157827	FMNL2	protein_coding	2	0.687356	2.77123	5.34066	0.0208335	0.203915
ENSG00000239920	AC104389.5	protein_coding	11	0.741373	0.942425	5.33955	0.0208469	0.203943
ENSG00000152454	ZNF256	protein_coding	19	0.392238	2.26282	5.33476	0.0209042	0.204402
ENSG00000168811	IL12A	protein_coding	3	0.770077	-0.90663	5.32774	0.0209886	0.205123
ENSG00000276256	AC011043.1	protein_coding	GL000195.1	1.36401	-1.97326	5.32329	0.0210422	0.205544
ENSG00000088833	NSFL1C	protein_coding	20	-0.30035	7.07684	5.32136	0.0210656	0.205669
ENSG00000172915	NBEA	protein_coding	13	0.325415	3.54128	5.31832	0.0211024	0.205791
ENSG00000166532	RIMKLB	protein_coding	12	0.244969	3.51744	5.31746	0.0211128	0.205791
ENSG00000251201	TMED7-TICAM2	protein_coding	5	1.02686	-1.27741	5.317	0.0211183	0.205791
ENSG00000160781	PAQR6	protein_coding	1	-0.467437	2.65589	5.31684	0.0211203	0.205791
[truncated: 17,470 more rows]
